# Supplementary material for: 4-(Thio­phen-2-yl)-2-[4-(tri­fluoro­meth­yl)phen­yl]-2,3-di­hydro-1,5-benzo­thia­zepine
Source: Acta Crystallogr Sect E Struct Rep Online. 2014 Feb 8;70(Pt 3):o261. doi: 10.1107/S1600536814002529 (PMC3998467; doi:10.1107/S1600536814002529)
Supplement: Supplementary file 1 [file e-70-0o261-sup1.cif]

##############################################################################
#                                                                            #
# This CIF contains the data in a paper accepted for publication in          #
# Acta Crystallographica Section E. It conforms to the requirements of       #
# Notes for Authors for Acta Crystallographica Section E, and has been       #
# peer reviewed under the auspices of the IUCr Commission on Journals.       #
#                                                                            #
# Full details of the Crystallographic Information File format               #
# are given in the paper "The Crystallographic Information File (CIF):       #
# a New Standard Archive File for Crystallography" by S. R. Hall, F. H.      #
# Allen and I. D. Brown [Acta Cryst. (1991), A47, 655-685].                  #
#                                                                            #
# The current version of the core CIF dictionary is obtainable from          #
# ftp://ftp.iucr.org/pub/cif_core.dic.                                       #
#                                                                            #
# Software is freely available for graphical display of the structure(s)     #
# in this CIF. For information consult the CIF software page                 #
# http://www.iucr.org/resources/cif/software.                                #
#                                                                            #
# This file may be used for bona fide research purposes within the           #
# scientific community so long as proper attribution is given to the journal # 
# article from which it was obtained.                                        #
#                                                                            #
##############################################################################
data_global
_audit_creation_method     'PLATON <TABLE ACC> option'
_journal_date_recd_electronic     2014-01-20
_journal_date_accepted     2014-02-04
_journal_name_full     'Acta Crystallographica, Section E'
_journal_year     2014
_journal_volume     70
_journal_issue      3
_journal_page_first     o261
_journal_page_last     o261
_journal_paper_category     QO
_journal_paper_doi     10.1107/S1600536814002529
_journal_coeditor_code     JJ2182
_publ_contact_author_name     'Dr N. K. Lokanath'
_publ_contact_author_address
;
Department of Studies in Physics
Manasagangotri
University of Mysore
Mysore 570 006
INDIA
;
_publ_contact_author_email     'lokanath@physics.uni-mysore.ac.in'
_publ_contact_author_fax     '+91-821-2419333'
_publ_contact_author_phone     '+91-821-2419610'
_publ_section_title
;
4-(Thiophen-2-yl)-2-[4-(trifluoromethyl)phenyl]-2,3-dihydro-1,5-benzothiazepine
;
loop_
    _publ_author_name
    _publ_author_address
    'Manjunath, B. C.'
;
Department of Studies in Physics
Manasagangotri,
University of Mysore,
Mysore 570 006, India
;
    'Manjula, M.'
;
Department of Studies in Physics
Manasagangotri,
University of Mysore,
Mysore 570 006, India
;
    'Raghavendra, K. R.'
;
Department of Studies in Chemistry
Manasagangotri,
University of Mysore,
Mysore 570 006, India
;
    'Ajay Kumar, K.'
;
Post Graduate Department of Chemistry
Yuvaraja's College,
University of Mysore,
Mysore 570 006, India
;
    'Lokanath, N. K.'
;
Department of Studies in Physics
Manasagangotri,
University of Mysore,
Mysore 570 006, India
;
data_I
_database_code_depnum_ccdc_archive     'CCDC 984873'
_chemical_name_systematic
;
4-(Thiophen-2-yl)-2-[4-(trifluoromethyl)phenyl]-2,3-dihydro-1,5-benzothiazepine
;
_chemical_formula_moiety     'C20 H14 F3 N S2'
_chemical_formula_sum     'C20 H14 F3 N S2'
_chemical_formula_iupac     'C20 H14 F3 N S2'
_chemical_formula_weight     389.46
_symmetry_cell_setting     orthorhombic
_symmetry_space_group_name_H-M     'P 21 21 21'
_symmetry_space_group_name_Hall     'P 2ac 2ab'
loop_
    _symmetry_equiv_pos_site_id
    _symmetry_equiv_pos_as_xyz
    1 x,y,z
    2 1/2-x,-y,1/2+z
    3 1/2+x,1/2-y,-z
    4 -x,1/2+y,1/2-z
_cell_length_a     9.847(2)
_cell_length_b     10.492(3)
_cell_length_c     17.819(4)
_cell_angle_alpha     90
_cell_angle_beta     90
_cell_angle_gamma     90
_cell_volume     1841.0(8)
_cell_formula_units_Z     4
_cell_measurement_reflns_used     12103
_cell_measurement_theta_min     4.9
_cell_measurement_theta_max     64.8
_cell_measurement_temperature     296
_cell_special_details
;
;
_exptl_crystal_description     'needle'
_exptl_crystal_colour     'light yellow'
_exptl_crystal_size_max     0.200
_exptl_crystal_size_mid     0.190
_exptl_crystal_size_min     0.180
_exptl_crystal_size_rad     ?
_exptl_crystal_density_diffrn     1.405
_exptl_crystal_density_meas     ?
_exptl_crystal_density_method     'Not Measured'
_exptl_crystal_F_000     800
_exptl_absorpt_coefficient_mu     2.915
_exptl_absorpt_correction_type     multi-scan
_exptl_absorpt_process_details     '(SADABS; Bruker, 2013'
_exptl_absorpt_correction_T_min     0.593
_exptl_absorpt_correction_T_max     0.622
_exptl_special_details
;
m.p. 405 K, 1H NMR (CDCl3): \d 2.0 (d, 2H, C3---H), 3.80 (t, 1H, C2---H), 7.24
(dd, 2H, Ar---H), 7.58 (dd, 2H, Ar---H), 7.18 (t, 1H, C4---H 5 m ring), 7.46
(d, 1H, C3---H 5 m ring), 7.72 (d, 1H, C5---H 5 m ring), 7.32--7.46 (m, 4H,
Ar---H). Anal. Calcd. for C20H14F3NS2: C 62.14, H 3.56, N 3.58\%; Found C
61.68, H 3.62, N 3.60\%. Mass FAB+ (NBA): 390 (<i>M</i> + 1, 100\%).
;
_diffrn_ambient_temperature     296
_diffrn_radiation_type     'CuK\a'
_diffrn_radiation_wavelength     1.54178
_diffrn_radiation_source     'Bruker MicroStar microfocus rotating anode'
_diffrn_radiation_monochromator     'Helios multilayer optics'
_diffrn_measurement_device_type     'Bruker X8 Proteum'
_diffrn_measurement_method     '\f and \w scans'
_diffrn_detector_area_resol_mean     10.7
_diffrn_reflns_number     12103
_diffrn_reflns_av_R_equivalents     0.0559
_diffrn_reflns_av_sigmaI/netI     0.0477
_diffrn_reflns_theta_min     4.89
_diffrn_reflns_theta_max     64.82
_diffrn_reflns_theta_full     64.82
_diffrn_measured_fraction_theta_max     0.975
_diffrn_measured_fraction_theta_full     0.974
_diffrn_reflns_limit_h_min     -11
_diffrn_reflns_limit_h_max     11
_diffrn_reflns_limit_k_min     -8
_diffrn_reflns_limit_k_max     12
_diffrn_reflns_limit_l_min     -20
_diffrn_reflns_limit_l_max     20
_diffrn_reflns_reduction_process
;
;
_refine_special_details
;
Refinement on <i>F</i>^2^ for ALL reflections except those flagged by the user
for potential systematic errors. Weighted <i>R</i>-factors <i>wR</i> and all
goodnesses of fit <i>S</i> are based on <i>F</i>^2^, conventional
<i>R</i>-factors <i>R</i> are based on <i>F</i>, with <i>F</i> set to zero for
negative <i>F</i>^2^. The observed criterion of <i>F</i>^2^ > \s(<i>F</i>^2^)
is used only for calculating -<i>R</i>-factor-obs <i>etc</i>. and is not
relevant to the choice of reflections for refinement. <i>R</i>-factors based
on <i>F</i>^2^ are statistically about twice as large as those based on
<i>F</i>, and <i>R</i>-factors based on ALL data will be even larger.
;
_reflns_number_total     3028
_reflns_number_gt     2547
_reflns_threshold_expression     I>2\s(I)
_refine_ls_structure_factor_coef     Fsqd
_refine_ls_matrix_type     full
_refine_ls_R_factor_all     0.0961
_refine_ls_R_factor_gt     0.0846
_refine_ls_wR_factor_gt     0.2161
_refine_ls_wR_factor_ref     0.2394
_refine_ls_goodness_of_fit_ref     1.034
_refine_ls_restrained_S_all     1.034
_refine_ls_number_reflns     3028
_refine_ls_number_parameters     237
_refine_ls_number_restraints     0
_refine_ls_number_constraints     ?
_refine_ls_hydrogen_treatment     constr
_refine_ls_weighting_scheme     calc
_refine_ls_weighting_details
                'calc w=1/[\s^2^(Fo^2^)+(0.1979P)^2^]  where P=(Fo^2^+2Fc^2^)/3'
_atom_sites_solution_hydrogens     geom
_atom_sites_solution_primary     direct
_atom_sites_solution_secondary     difmap
_refine_ls_shift/su_max     0.000
_refine_ls_shift/su_mean     0.000
_refine_diff_density_max     0.942
_refine_diff_density_min     -0.512
_refine_ls_extinction_method     'shelxl'
_refine_ls_extinction_coef     0.017(3)
_refine_ls_extinction_expression
                                  'FC^*^=KFC[1+0.001XFC^2^\L^3^/SIN(2\Q)]^-1/4^'
_refine_ls_abs_structure_details     'Flack (1983), 1270 Friedel pairs'
_refine_ls_abs_structure_Flack     0.0(3)
loop_
    _atom_type_symbol
    _atom_type_description
    _atom_type_scat_dispersion_real
    _atom_type_scat_dispersion_imag
    _atom_type_scat_source
    C C 0.0181 0.0091 ' International Tables Vol C Tables 4.2.6.8 and 6.1.1.4'
    H H 0.0000 0.0000 ' International Tables Vol C Tables 4.2.6.8 and 6.1.1.4'
    F F 0.0727 0.0534 ' International Tables Vol C Tables 4.2.6.8 and 6.1.1.4'
    N N 0.0311 0.0180 ' International Tables Vol C Tables 4.2.6.8 and 6.1.1.4'
    S S 0.3331 0.5567 ' International Tables Vol C Tables 4.2.6.8 and 6.1.1.4'
_computing_data_collection     'APEX2 (Bruker, 2013)'
_computing_cell_refinement     'SAINT (Bruker, 2013)'
_computing_data_reduction     'SAINT (Bruker, 2013)'
_computing_structure_solution     'SHELXS97 (Sheldrick, 2008)'
_computing_structure_refinement     'SHELXL97 (Sheldrick, 2008)'
_computing_molecular_graphics     'Mercury (Macrae <i>et al.</i>, 2006)'
_computing_publication_material     'Mercury (Macrae <i>et al.</i>, 2006)'
loop_
    _atom_site_type_symbol
    _atom_site_label
    _atom_site_fract_x
    _atom_site_fract_y
    _atom_site_fract_z
    _atom_site_U_iso_or_equiv
    _atom_site_thermal_displace_type
    _atom_site_calc_flag
    _atom_site_refinement_flags
    _atom_site_occupancy
    _atom_site_disorder_assembly
    _atom_site_disorder_group
    S S1 0.3240(2) 0.99443(19) 0.41340(10) 0.0841(7) Uani d . 1.000 . .
    S S9 -0.00510(15) 0.88544(12) 0.20297(9) 0.0608(5) Uani d . 1.000 . .
    F F24 0.2469(9) 0.4640(10) -0.1093(6) 0.257(6) Uani d . 1.000 . .
    F F25 0.0847(19) 0.5559(8) -0.1388(4) 0.289(10) Uani d . 1.000 . .
    F F26 0.0674(7) 0.3951(6) -0.0787(3) 0.139(3) Uani d . 1.000 . .
    N N12 0.1053(5) 0.8288(4) 0.3632(3) 0.0550(16) Uani d . 1.000 . .
    C C2 0.4905(8) 1.0319(9) 0.4023(6) 0.104(4) Uani d . 1.000 . .
    C C3 0.5488(8) 0.9699(9) 0.3449(7) 0.101(4) Uani d . 1.000 . .
    C C4 0.4592(6) 0.8887(6) 0.3089(4) 0.0650(19) Uani d . 1.000 . .
    C C5 0.3308(5) 0.8882(5) 0.3403(3) 0.0533(17) Uani d . 1.000 . .
    C C6 0.2105(5) 0.8181(5) 0.3202(3) 0.0500(16) Uani d . 1.000 . .
    C C7 0.2105(5) 0.7370(5) 0.2509(3) 0.0477(16) Uani d . 1.000 . .
    C C8 0.1595(5) 0.8108(4) 0.1818(3) 0.0510(16) Uani d . 1.000 . .
    C C10 -0.0758(6) 0.7848(5) 0.2719(3) 0.0523(16) Uani d . 1.000 . .
    C C11 -0.0168(5) 0.7715(5) 0.3428(3) 0.0517(14) Uani d . 1.000 . .
    C C13 -0.2004(6) 0.7269(6) 0.2580(4) 0.0680(19) Uani d . 1.000 . .
    C C14 -0.2705(6) 0.6610(6) 0.3132(5) 0.071(2) Uani d . 1.000 . .
    C C15 -0.2116(7) 0.6511(6) 0.3834(5) 0.073(2) Uani d . 1.000 . .
    C C16 -0.0877(7) 0.7058(6) 0.3996(4) 0.0653(19) Uani d . 1.000 . .
    C C17 0.1511(5) 0.7293(4) 0.1124(3) 0.0447(12) Uani d . 1.000 . .
    C C18 0.2330(6) 0.7568(5) 0.0509(3) 0.0503(16) Uani d . 1.000 . .
    C C19 0.2279(6) 0.6822(5) -0.0137(3) 0.0557(17) Uani d . 1.000 . .
    C C20 0.1419(5) 0.5784(5) -0.0162(3) 0.0493(16) Uani d . 1.000 . .
    C C21 0.0616(6) 0.5477(5) 0.0452(3) 0.0580(17) Uani d . 1.000 . .
    C C22 0.0667(6) 0.6223(5) 0.1088(3) 0.0580(17) Uani d . 1.000 . .
    C C23 0.1334(7) 0.4983(7) -0.0842(3) 0.071(2) Uani d . 1.000 . .
    H H2 0.53640 1.08950 0.43280 0.1250 Uiso c R 1.000 . .
    H H3 0.63920 0.98020 0.33100 0.1210 Uiso c R 1.000 . .
    H H4 0.48310 0.83940 0.26760 0.0780 Uiso c R 1.000 . .
    H H7A 0.15280 0.66340 0.25910 0.0570 Uiso c R 1.000 . .
    H H7B 0.30190 0.70660 0.24150 0.0570 Uiso c R 1.000 . .
    H H8 0.22470 0.87940 0.17180 0.0610 Uiso c R 1.000 . .
    H H13 -0.23780 0.73260 0.21020 0.0820 Uiso c R 1.000 . .
    H H14 -0.35470 0.62440 0.30330 0.0850 Uiso c R 1.000 . .
    H H15 -0.25690 0.60620 0.42080 0.0880 Uiso c R 1.000 . .
    H H16 -0.05120 0.69950 0.44760 0.0790 Uiso c R 1.000 . .
    H H18 0.29200 0.82590 0.05300 0.0600 Uiso c R 1.000 . .
    H H19 0.28190 0.70230 -0.05490 0.0660 Uiso c R 1.000 . .
    H H21 0.00450 0.47720 0.04340 0.0700 Uiso c R 1.000 . .
    H H22 0.01320 0.60120 0.14990 0.0700 Uiso c R 1.000 . .
loop_
    _atom_site_aniso_label
    _atom_site_aniso_U_11
    _atom_site_aniso_U_22
    _atom_site_aniso_U_33
    _atom_site_aniso_U_12
    _atom_site_aniso_U_13
    _atom_site_aniso_U_23
    S1 0.0843(11) 0.0942(13) 0.0738(11) -0.0174(9) -0.0048(8) -0.0297(9)
    S9 0.0687(9) 0.0503(7) 0.0634(9) 0.0168(6) 0.0018(7) 0.0040(5)
    F24 0.190(8) 0.307(12) 0.275(12) -0.134(8) 0.144(8) -0.238(11)
    F25 0.64(3) 0.152(6) 0.076(4) 0.034(12) -0.127(9) -0.021(4)
    F26 0.200(7) 0.123(4) 0.093(4) -0.086(4) 0.037(4) -0.050(3)
    N12 0.063(3) 0.050(2) 0.052(3) -0.002(2) 0.010(2) -0.0088(18)
    C2 0.073(4) 0.106(6) 0.133(8) -0.017(4) -0.026(5) -0.019(6)
    C3 0.067(4) 0.104(6) 0.132(8) -0.018(4) 0.003(5) -0.001(6)
    C4 0.051(3) 0.070(3) 0.074(4) -0.003(2) 0.011(3) 0.004(3)
    C5 0.053(3) 0.050(3) 0.057(3) 0.004(2) -0.001(2) 0.003(2)
    C6 0.054(3) 0.046(2) 0.050(3) 0.008(2) 0.005(2) 0.002(2)
    C7 0.055(3) 0.042(2) 0.046(3) 0.004(2) 0.004(2) -0.005(2)
    C8 0.064(3) 0.045(2) 0.044(3) 0.004(2) 0.001(2) -0.0035(19)
    C10 0.057(3) 0.040(2) 0.060(3) 0.008(2) 0.000(2) -0.005(2)
    C11 0.050(2) 0.050(2) 0.055(3) -0.002(2) 0.012(2) -0.010(2)
    C13 0.049(3) 0.067(3) 0.088(4) 0.005(3) -0.008(3) -0.008(3)
    C14 0.054(3) 0.064(3) 0.095(5) -0.010(3) 0.002(3) -0.002(3)
    C15 0.063(3) 0.067(4) 0.089(5) -0.005(3) 0.017(4) 0.003(3)
    C16 0.075(4) 0.064(3) 0.057(3) -0.007(3) 0.018(3) -0.001(3)
    C17 0.052(2) 0.039(2) 0.043(2) -0.0020(19) 0.0043(19) 0.0005(19)
    C18 0.057(3) 0.045(2) 0.049(3) -0.007(2) 0.004(2) 0.005(2)
    C19 0.061(3) 0.057(3) 0.049(3) -0.014(2) 0.008(2) 0.000(2)
    C20 0.053(3) 0.049(2) 0.046(3) -0.004(2) 0.005(2) 0.000(2)
    C21 0.066(3) 0.055(3) 0.053(3) -0.009(2) 0.010(3) -0.003(2)
    C22 0.067(3) 0.053(3) 0.054(3) -0.016(2) 0.014(2) -0.005(2)
    C23 0.087(4) 0.080(4) 0.047(3) -0.026(4) 0.018(3) -0.012(3)
_geom_special_details
;
Bond distances, angles <i>etc</i>. have been calculated using the rounded
fractional coordinates. All su's are estimated from the variances of the
(full) variance-covariance matrix. The cell e.s.d.'s are taken into account in
the estimation of distances, angles and torsion angles
;
loop_
    _geom_bond_atom_site_label_1
    _geom_bond_atom_site_label_2
    _geom_bond_site_symmetry_1
    _geom_bond_site_symmetry_2
    _geom_bond_distance
    _geom_bond_publ_flag
    S1 C2 . . 1.698(8) yes
    S1 C5 . . 1.716(6) yes
    S9 C8 . . 1.839(5) yes
    S9 C10 . . 1.763(6) yes
    F24 C23 . . 1.256(11) yes
    F25 C23 . . 1.242(12) yes
    F26 C23 . . 1.267(10) yes
    N12 C6 . . 1.293(7) yes
    N12 C11 . . 1.393(7) yes
    C2 C3 . . 1.341(15) no
    C3 C4 . . 1.384(12) no
    C4 C5 . . 1.383(8) no
    C5 C6 . . 1.440(7) no
    C6 C7 . . 1.500(8) no
    C7 C8 . . 1.539(7) no
    C8 C17 . . 1.506(7) no
    C10 C11 . . 1.398(8) no
    C10 C13 . . 1.391(8) no
    C11 C16 . . 1.410(9) no
    C13 C14 . . 1.386(10) no
    C14 C15 . . 1.383(12) no
    C15 C16 . . 1.379(10) no
    C17 C18 . . 1.391(8) no
    C17 C22 . . 1.398(7) no
    C18 C19 . . 1.393(8) no
    C19 C20 . . 1.380(8) no
    C20 C21 . . 1.388(8) no
    C20 C23 . . 1.477(8) no
    C21 C22 . . 1.378(8) no
    C2 H2 . . 0.9300 no
    C3 H3 . . 0.9300 no
    C4 H4 . . 0.9300 no
    C7 H7A . . 0.9700 no
    C7 H7B . . 0.9700 no
    C8 H8 . . 0.9800 no
    C13 H13 . . 0.9300 no
    C14 H14 . . 0.9300 no
    C15 H15 . . 0.9300 no
    C16 H16 . . 0.9300 no
    C18 H18 . . 0.9300 no
    C19 H19 . . 0.9300 no
    C21 H21 . . 0.9300 no
    C22 H22 . . 0.9300 no
loop_
    _geom_angle_atom_site_label_1
    _geom_angle_atom_site_label_2
    _geom_angle_atom_site_label_3
    _geom_angle_site_symmetry_1
    _geom_angle_site_symmetry_2
    _geom_angle_site_symmetry_3
    _geom_angle
    _geom_angle_publ_flag
    C2 S1 C5 . . . 91.4(4) yes
    C8 S9 C10 . . . 103.6(2) yes
    C6 N12 C11 . . . 120.0(5) yes
    S1 C2 C3 . . . 113.0(7) yes
    C2 C3 C4 . . . 112.3(7) no
    C3 C4 C5 . . . 113.4(7) no
    S1 C5 C4 . . . 109.9(4) yes
    S1 C5 C6 . . . 119.3(4) yes
    C4 C5 C6 . . . 130.8(5) no
    N12 C6 C5 . . . 117.9(5) yes
    N12 C6 C7 . . . 122.5(5) yes
    C5 C6 C7 . . . 119.7(4) no
    C6 C7 C8 . . . 111.9(4) no
    S9 C8 C7 . . . 109.7(4) yes
    S9 C8 C17 . . . 111.2(3) yes
    C7 C8 C17 . . . 112.9(4) no
    S9 C10 C11 . . . 121.7(4) yes
    S9 C10 C13 . . . 119.1(5) yes
    C11 C10 C13 . . . 118.9(5) no
    N12 C11 C10 . . . 123.5(5) yes
    N12 C11 C16 . . . 116.8(5) yes
    C10 C11 C16 . . . 119.5(5) no
    C10 C13 C14 . . . 122.0(6) no
    C13 C14 C15 . . . 118.1(6) no
    C14 C15 C16 . . . 122.0(7) no
    C11 C16 C15 . . . 119.4(7) no
    C8 C17 C18 . . . 119.8(4) no
    C8 C17 C22 . . . 121.8(5) no
    C18 C17 C22 . . . 118.4(5) no
    C17 C18 C19 . . . 120.9(5) no
    C18 C19 C20 . . . 119.5(5) no
    C19 C20 C21 . . . 120.5(5) no
    C19 C20 C23 . . . 120.7(5) no
    C21 C20 C23 . . . 118.8(5) no
    C20 C21 C22 . . . 119.7(5) no
    C17 C22 C21 . . . 121.0(5) no
    F24 C23 F25 . . . 101.8(10) yes
    F24 C23 F26 . . . 103.8(8) yes
    F24 C23 C20 . . . 113.9(7) yes
    F25 C23 F26 . . . 106.2(8) yes
    F25 C23 C20 . . . 112.8(7) yes
    F26 C23 C20 . . . 116.9(5) yes
    S1 C2 H2 . . . 123.00 no
    C3 C2 H2 . . . 124.00 no
    C2 C3 H3 . . . 124.00 no
    C4 C3 H3 . . . 124.00 no
    C3 C4 H4 . . . 123.00 no
    C5 C4 H4 . . . 123.00 no
    C6 C7 H7A . . . 109.00 no
    C6 C7 H7B . . . 109.00 no
    C8 C7 H7A . . . 109.00 no
    C8 C7 H7B . . . 109.00 no
    H7A C7 H7B . . . 108.00 no
    S9 C8 H8 . . . 108.00 no
    C7 C8 H8 . . . 108.00 no
    C17 C8 H8 . . . 108.00 no
    C10 C13 H13 . . . 119.00 no
    C14 C13 H13 . . . 119.00 no
    C13 C14 H14 . . . 121.00 no
    C15 C14 H14 . . . 121.00 no
    C14 C15 H15 . . . 119.00 no
    C16 C15 H15 . . . 119.00 no
    C11 C16 H16 . . . 120.00 no
    C15 C16 H16 . . . 120.00 no
    C17 C18 H18 . . . 119.00 no
    C19 C18 H18 . . . 120.00 no
    C18 C19 H19 . . . 120.00 no
    C20 C19 H19 . . . 120.00 no
    C20 C21 H21 . . . 120.00 no
    C22 C21 H21 . . . 120.00 no
    C17 C22 H22 . . . 119.00 no
    C21 C22 H22 . . . 119.00 no
loop_
    _geom_torsion_atom_site_label_1
    _geom_torsion_atom_site_label_2
    _geom_torsion_atom_site_label_3
    _geom_torsion_atom_site_label_4
    _geom_torsion_site_symmetry_1
    _geom_torsion_site_symmetry_2
    _geom_torsion_site_symmetry_3
    _geom_torsion_site_symmetry_4
    _geom_torsion
    _geom_torsion_publ_flag
    C5 S1 C2 C3 . . . . 1.5(8) no
    C2 S1 C5 C4 . . . . -1.9(5) no
    C2 S1 C5 C6 . . . . 179.5(5) no
    C10 S9 C8 C7 . . . . -27.7(4) no
    C10 S9 C8 C17 . . . . 97.9(4) no
    C8 S9 C10 C11 . . . . 65.2(5) no
    C8 S9 C10 C13 . . . . -121.2(5) no
    C6 N12 C11 C16 . . . . 135.8(6) no
    C11 N12 C6 C5 . . . . 174.6(5) no
    C11 N12 C6 C7 . . . . -4.9(8) no
    C6 N12 C11 C10 . . . . -49.5(7) no
    S1 C2 C3 C4 . . . . -0.7(11) no
    C2 C3 C4 C5 . . . . -0.7(11) no
    C3 C4 C5 S1 . . . . 1.8(8) no
    C3 C4 C5 C6 . . . . -179.8(7) no
    S1 C5 C6 N12 . . . . -6.9(7) no
    C4 C5 C6 N12 . . . . 174.9(6) no
    C4 C5 C6 C7 . . . . -5.6(9) no
    S1 C5 C6 C7 . . . . 172.7(4) no
    N12 C6 C7 C8 . . . . 87.7(6) no
    C5 C6 C7 C8 . . . . -91.8(6) no
    C6 C7 C8 C17 . . . . -176.8(4) no
    C6 C7 C8 S9 . . . . -52.1(5) no
    C7 C8 C17 C18 . . . . -116.1(5) no
    S9 C8 C17 C18 . . . . 120.0(5) no
    S9 C8 C17 C22 . . . . -62.8(5) no
    C7 C8 C17 C22 . . . . 61.1(6) no
    S9 C10 C11 C16 . . . . 170.3(4) no
    C13 C10 C11 N12 . . . . -177.9(5) no
    S9 C10 C13 C14 . . . . -171.0(5) no
    C11 C10 C13 C14 . . . . 2.8(9) no
    C13 C10 C11 C16 . . . . -3.3(8) no
    S9 C10 C11 N12 . . . . -4.3(8) no
    N12 C11 C16 C15 . . . . 177.7(5) no
    C10 C11 C16 C15 . . . . 2.7(9) no
    C10 C13 C14 C15 . . . . -1.5(10) no
    C13 C14 C15 C16 . . . . 0.8(10) no
    C14 C15 C16 C11 . . . . -1.5(10) no
    C8 C17 C18 C19 . . . . 179.5(5) no
    C22 C17 C18 C19 . . . . 2.1(8) no
    C8 C17 C22 C21 . . . . -179.1(5) no
    C18 C17 C22 C21 . . . . -1.8(8) no
    C17 C18 C19 C20 . . . . -1.0(8) no
    C18 C19 C20 C21 . . . . -0.4(8) no
    C18 C19 C20 C23 . . . . 179.4(5) no
    C19 C20 C21 C22 . . . . 0.7(8) no
    C23 C20 C21 C22 . . . . -179.1(5) no
    C19 C20 C23 F24 . . . . 49.1(9) no
    C19 C20 C23 F25 . . . . -66.2(11) no
    C19 C20 C23 F26 . . . . 170.3(6) no
    C21 C20 C23 F24 . . . . -131.0(8) no
    C21 C20 C23 F25 . . . . 113.6(11) no
    C21 C20 C23 F26 . . . . -9.9(9) no
    C20 C21 C22 C17 . . . . 0.4(8) no
loop_
    _geom_hbond_atom_site_label_D
    _geom_hbond_atom_site_label_H
    _geom_hbond_atom_site_label_A
    _geom_hbond_site_symmetry_A
    _geom_hbond_distance_DH
    _geom_hbond_distance_HA
    _geom_hbond_distance_DA
    _geom_hbond_angle_DHA
    _geom_hbond_publ_flag
    C21 H21 N12 4_545 0.9300 2.5200 3.262(7) 137.00 yes
_iucr_refine_instructions_details
;
TITL t8 in P212121 #19
CELL 1.54178 9.8473 10.4924 17.8189 90 90 90
ZERR 4 0.0023 0.0026 0.0044 0 0 0
LATT -1
SYMM 0.5-X,-Y,0.5+Z
SYMM 0.5+X,0.5-Y,-Z
SYMM -X,0.5+Y,0.5-Z
SFAC  C   H   N   F   S
UNIT   80   56   4  12   8
L.S. 4
BOND
SIZE 0.20 0.18 0.19
ACTA
BOND $H
CONF
TWIN -1 0 0 0 -1 0 0 0 -1 2
FMAP 2
PLAN 20
WGHT    0.196400
EXTI    0.016862
BASF   0.57561
FVAR       0.21551
MOLE   1
S1    5    0.324017    0.994428    0.413403    11.00000    0.08429    0.09421 =
         0.07378   -0.02971   -0.00476   -0.01736
C2    1    0.490482    1.031937    0.402317    11.00000    0.07267    0.10615 =
         0.13287   -0.01914   -0.02596   -0.01712
AFIX  43
H2    2    0.536430    1.089486    0.432827    11.00000   -1.20000
C3    1    0.548825    0.969873    0.344934    11.00000    0.06668    0.10438 =
         0.13231   -0.00062    0.00283   -0.01769
AFIX  43
H3    2    0.639155    0.980183    0.330962    11.00000   -1.20000
C4    1    0.459218    0.888749    0.308906    11.00000    0.05083    0.06972 =
         0.07440    0.00408    0.01064   -0.00326
AFIX  43
H4    2    0.483070    0.839390    0.267608    11.00000   -1.20000
C5    1    0.330792    0.888205    0.340268    11.00000    0.05273    0.05011 =
         0.05712    0.00314   -0.00064    0.00434
AFIX   0
C6    1    0.210538    0.818071    0.320164    11.00000    0.05401    0.04567 =
         0.05040    0.00227    0.00461    0.00828
C7    1    0.210489    0.737019    0.250941    11.00000    0.05507    0.04209 =
         0.04649   -0.00519    0.00381    0.00408
AFIX  23
H7A   2    0.152778    0.663383    0.259071    11.00000   -1.20000
H7B   2    0.301923    0.706597    0.241494    11.00000   -1.20000
AFIX   0
C8    1    0.159532    0.810845    0.181820    11.00000    0.06396    0.04458 =
         0.04385   -0.00350    0.00057    0.00386
AFIX  13
H8    2    0.224671    0.879358    0.171751    11.00000   -1.20000
S9    5   -0.005098    0.885440    0.202974    11.00000    0.06869    0.05030 =
         0.06342    0.00402    0.00184    0.01676
C10   1   -0.075812    0.784789    0.271931    11.00000    0.05676    0.04045 =
         0.06036   -0.00519   -0.00009    0.00810
AFIX   0
C11   1   -0.016754    0.771453    0.342821    11.00000    0.04965    0.05031 =
         0.05527   -0.01040    0.01175   -0.00169
N12   3    0.105259    0.828810    0.363169    11.00000    0.06344    0.05008 =
         0.05207   -0.00883    0.01036   -0.00157
C13   1   -0.200397    0.726907    0.258005    11.00000    0.04947    0.06750 =
         0.08771   -0.00777   -0.00836    0.00535
AFIX  43
H13   2   -0.237799    0.732622    0.210199    11.00000   -1.20000
C14   1   -0.270539    0.660959    0.313190    11.00000    0.05428    0.06400 =
         0.09515   -0.00185    0.00242   -0.01012
AFIX  43
H14   2   -0.354707    0.624442    0.303288    11.00000   -1.20000
AFIX   0
C15   1   -0.211588    0.651115    0.383392    11.00000    0.06313    0.06727 =
         0.08941    0.00272    0.01735   -0.00515
AFIX  43
H15   2   -0.256880    0.606224    0.420791    11.00000   -1.20000
AFIX   0
C16   1   -0.087664    0.705844    0.399640    11.00000    0.07470    0.06446 =
         0.05743   -0.00145    0.01756   -0.00699
AFIX  43
H16   2   -0.051235    0.699509    0.447648    11.00000   -1.20000
C17   1    0.151136    0.729302    0.112410    11.00000    0.05167    0.03914 =
         0.04285    0.00054    0.00425   -0.00195
AFIX   0
C18   1    0.232961    0.756762    0.050908    11.00000    0.05698    0.04497 =
         0.04870    0.00498    0.00356   -0.00688
AFIX  43
H18   2    0.291956    0.825889    0.052955    11.00000   -1.20000
AFIX   0
C19   1    0.227861    0.682236   -0.013738    11.00000    0.06050    0.05696 =
         0.04860   -0.00011    0.00774   -0.01403
AFIX  43
H19   2    0.281902    0.702301   -0.054878    11.00000   -1.20000
C20   1    0.141936    0.578357   -0.016233    11.00000    0.05310    0.04874 =
         0.04564    0.00039    0.00521   -0.00435
C21   1    0.061594    0.547736    0.045194    11.00000    0.06599    0.05524 =
         0.05339   -0.00296    0.01015   -0.00927
AFIX  43
H21   2    0.004548    0.477160    0.043440    11.00000   -1.20000
C22   1    0.066713    0.622341    0.108780    11.00000    0.06683    0.05282 =
         0.05435   -0.00494    0.01410   -0.01645
AFIX  43
H22   2    0.013162    0.601207    0.149930    11.00000   -1.20000
AFIX   0
C23   1    0.133358    0.498258   -0.084188    11.00000    0.08707    0.08048 =
         0.04675   -0.01172    0.01839   -0.02559
F24   4    0.246907    0.464014   -0.109326    11.00000    0.18955    0.30717 =
         0.27540   -0.23842    0.14417   -0.13410
F25   4    0.084737    0.555871   -0.138778    11.00000    0.63903    0.15185 =
         0.07564   -0.02096   -0.12734    0.03371
F26   4    0.067365    0.395105   -0.078675    11.00000    0.19987    0.12333 =
         0.09270   -0.04966    0.03681   -0.08552
MOLE   2
HKLF 4
REM  t8 in P212121 #19
REM R1 =  0.0846 for   2547 Fo > 4sig(Fo)  and  0.0961 for all   3028 data
REM    207 parameters refined using      0 restraints
END
WGHT      0.1964      0.0000
REM Highest difference peak  0.942,  deepest hole -0.512,  1-sigma level  0.147
Q1    1   0.0015  0.4993 -0.1060  11.00000  0.05    0.94
Q2    1   0.1929  0.5388 -0.1320  11.00000  0.05    0.58
Q3    1   0.4412  0.9139  0.3905  11.00000  0.05    0.54
Q4    1   0.2003  0.3906 -0.0692  11.00000  0.05    0.51
Q5    1   0.4350  0.9871  0.3691  11.00000  0.05    0.51
Q6    1  -0.1611  0.7178  0.3436  11.00000  0.05    0.49
Q7    1  -0.1732  0.7460  0.3482  11.00000  0.05    0.49
Q8    1   0.1024  0.4455 -0.1614  11.00000  0.05    0.43
Q9    1   0.1552  0.4049 -0.1490  11.00000  0.05    0.43
Q10   1   0.1146  0.6769  0.0309  11.00000  0.05    0.42
Q11   1   0.1343  0.6254 -0.0854  11.00000  0.05    0.42
Q12   1   0.0977  0.6987  0.0209  11.00000  0.05    0.42
Q13   1   0.2727  0.9035  0.3676  11.00000  0.05    0.41
Q14   1   0.3941  1.0158  0.3124  11.00000  0.05    0.41
Q15   1   0.0348  0.7707  0.1587  11.00000  0.05    0.41
Q16   1   0.3017  0.9180  0.3553  11.00000  0.05    0.40
Q17   1  -0.1738  0.7733  0.3976  11.00000  0.05    0.40
Q18   1   0.0687  0.7725  0.2238  11.00000  0.05    0.40
Q19   1   0.1196  0.5434 -0.0838  11.00000  0.05    0.39
Q20   1   0.0206  0.5241 -0.0445  11.00000  0.05    0.38
;
