# Supplementary material for: 4-(Thio­phen-2-yl)-2-[4-(tri­fluoro­meth­yl)phen­yl]-2,3-di­hydro-1,5-benzo­thia­zepine
Source: Acta Crystallogr Sect E Struct Rep Online. 2014 Feb 8;70(Pt 3):o261. doi: 10.1107/S1600536814002529 (PMC3998467; doi:10.1107/S1600536814002529)
Supplement: Supplementary file 2 [file e-70-0o261-Isup2.hkl]

# 
# h,k,l, Fc-squared, Fo-squared, sigma(Fo-squared) and status flag 
# 
data_I
_shelx_title ' t8 in P212121' 
_shelx_refln_list_code          4 
_shelx_F_calc_maximum      161.57 
_exptl_crystal_F_000       800.00 
_reflns_d_resolution_high  0.8518 
 
loop_ 
 _symmetry_equiv_pos_as_xyz 
 'x, y, z' 
 '-x+1/2, -y, z+1/2' 
 'x+1/2, -y+1/2, -z' 
 '-x, y+1/2, -z+1/2' 
 
_cell_length_a     9.8473 
_cell_length_b    10.4924 
_cell_length_c    17.8189 
_cell_angle_alpha  90.000 
_cell_angle_beta   90.000 
_cell_angle_gamma  90.000 
 
_shelx_F_squared_multiplier     1.000 
 
loop_ 
 _refln_index_h 
 _refln_index_k 
 _refln_index_l 
 _refln_F_squared_calc 
 _refln_F_squared_meas 
 _refln_F_squared_sigma 
 _refln_observed_status 
   2   0   0      210.93       95.39      8.13 o 
   4   0   0     4224.24     4498.42    191.32 o 
   6   0   0      708.63      873.80     31.16 o 
   8   0   0        0.85       -2.79      4.63 o 
  10   0   0       22.78       24.95      6.63 o 
   1   1   0       43.32       31.00      1.62 o 
   2   1   0      736.94      631.81     19.59 o 
   3   1   0     3955.64     3695.65    163.08 o 
   4   1   0     2307.03     2017.65     74.76 o 
   5   1   0     1325.93     1046.54     74.25 o 
   6   1   0      100.88      132.35      6.09 o 
   7   1   0      233.61      181.89      7.67 o 
   8   1   0       93.17       85.83      6.47 o 
   9   1   0       81.65      121.93      7.80 o 
  10   1   0       34.32       35.34      5.75 o 
  11   1   0        4.31        4.86      3.29 o 
   0   2   0        8.31       11.08      2.69 o 
   1   2   0      207.64      131.58      4.60 o 
   2   2   0     4367.82     5169.88    137.29 o 
   3   2   0     3068.44     2351.44     80.71 o 
   4   2   0      145.46       81.39      6.93 o 
   5   2   0      235.67      291.31     12.82 o 
   6   2   0      783.18      710.49     87.42 o 
   7   2   0      369.67      317.47     21.45 o 
   8   2   0       15.58        8.06      5.79 o 
   9   2   0      382.64      395.77     20.81 o 
  10   2   0       42.10       23.30      4.43 o 
  11   2   0       59.98       41.02      8.13 o 
   1   3   0     2914.90     2923.94     95.32 o 
   2   3   0      126.07      115.87      4.80 o 
   3   3   0        3.26        4.36      1.02 o 
   4   3   0     1158.07     1112.97     67.56 o 
   5   3   0      158.51      155.93      5.47 o 
   6   3   0        4.55       13.44      3.33 o 
   7   3   0      274.89      352.17     14.11 o 
   8   3   0       30.29       33.30      4.76 o 
   9   3   0        0.15        1.40      3.62 o 
  10   3   0       11.40       15.06      3.84 o 
  11   3   0        4.10        2.61      2.47 o 
   0   4   0      441.27      378.78     17.54 o 
   1   4   0     1307.57     1099.34     40.37 o 
   2   4   0     3793.06     3017.06    101.82 o 
   4   4   0      378.64      265.59      7.90 o 
   5   4   0      282.58      258.61      6.23 o 
   6   4   0        4.31        9.32      2.30 o 
   7   4   0        9.54        7.33      3.53 o 
   8   4   0      139.03      188.03      8.73 o 
   9   4   0       61.47       68.48      6.04 o 
  10   4   0        2.59        0.01      2.98 o 
   1   5   0      913.87      590.06     90.78 o 
   2   5   0      176.19      131.01     12.36 o 
   3   5   0       66.58       62.60      4.42 o 
   4   5   0        5.22        0.35      1.79 o 
   5   5   0       94.18      110.80      4.30 o 
   6   5   0       82.49      139.49      5.74 o 
   7   5   0       11.80       17.09      4.22 o 
   8   5   0       41.19       46.33      5.42 o 
   9   5   0       59.89       50.50      5.31 o 
  10   5   0       11.16       12.44      3.35 o 
   0   6   0       11.57        6.35      4.20 o 
   1   6   0      564.24      559.95     16.65 o 
   2   6   0     1189.70     1064.70     22.14 o 
   3   6   0       80.29       40.80      3.56 o 
   4   6   0      162.62      172.85      5.59 o 
   5   6   0       22.64       50.31      3.64 o 
   6   6   0       18.91       25.03      3.21 o 
   7   6   0       47.14       43.47      5.33 o 
   8   6   0       30.36       38.53      4.79 o 
   9   6   0       38.21       39.66      4.55 o 
  10   6   0        0.76       -1.18      4.14 o 
   1   7   0      642.49      668.79     18.24 o 
   2   7   0      353.99      504.46     14.06 o 
   3   7   0       36.05       45.22      4.06 o 
   4   7   0       85.05       57.88      4.69 o 
   5   7   0       36.57       48.14      4.19 o 
   6   7   0      120.57      141.72      5.62 o 
   7   7   0       19.63       16.22      4.22 o 
   8   7   0        1.74        0.95      3.30 o 
   9   7   0        5.18        5.06      2.90 o 
   0   8   0      810.64      906.57     68.04 o 
   1   8   0      113.61      124.08      6.74 o 
   2   8   0       91.16       88.50      5.61 o 
   3   8   0      546.12      479.61     12.84 o 
   4   8   0      207.69      233.28      8.37 o 
   5   8   0       20.81       22.28      3.97 o 
   6   8   0      246.90      248.78     10.45 o 
   7   8   0        3.34        0.37      4.15 o 
   8   8   0        6.63        4.20      4.45 o 
   1   9   0        4.17        8.20      3.48 o 
   2   9   0       32.99       36.77      5.37 o 
   3   9   0       65.57       73.67      6.54 o 
   4   9   0      122.66       74.65      5.56 o 
   5   9   0       20.50       17.24      3.68 o 
   6   9   0        4.04        6.16      3.70 o 
   7   9   0       29.39       26.51      7.33 o 
   0  10   0      197.85      228.86     12.21 o 
   1  10   0       11.72       14.86      4.21 o 
   2  10   0       85.55       75.46      6.91 o 
   3  10   0      364.22      407.60     13.90 o 
   4  10   0       11.22       15.99      4.45 o 
   5  10   0       15.48       16.86      4.56 o 
   6  10   0      104.58       94.02      9.51 o 
   1  11   0       81.41       83.33      6.53 o 
   2  11   0       93.15       88.63     12.25 o 
   3  11   0       60.25       62.87      7.56 o 
   4  11   0        0.02        6.90      3.56 o 
   5  11   0        1.96       -4.52      4.52 o 
   0  12   0        3.09        4.09      5.81 o 
   1  12   0       29.84       27.95      4.87 o 
   1   0   1     3514.51     4160.99    124.97 o 
   2   0   1    26103.88    51831.12   1842.23 o 
   3   0   1      246.02      170.97      6.36 o 
   4   0   1      317.92      375.44     14.81 o 
   6   0   1      250.12      376.40     11.27 o 
   7   0   1        3.02       12.23      3.76 o 
   8   0   1      120.11      134.91      8.27 o 
   9   0   1      401.55      436.61     16.18 o 
  10   0   1       12.59       11.52      4.04 o 
  11   0   1       42.00       28.14      5.24 o 
 -11   1   1       59.47       47.73      5.30 o 
 -10   1   1       53.25       44.74      6.04 o 
  -9   1   1       15.23       19.84      4.38 o 
  -8   1   1      150.18      148.79      8.06 o 
  -7   1   1       62.64       59.22      4.88 o 
  -6   1   1      171.32      183.54      7.62 o 
  -5   1   1     2347.97     1487.30    107.68 o 
  -4   1   1      216.12      124.55      4.87 o 
  -3   1   1       34.54       28.75      1.58 o 
  -2   1   1      640.38      497.90     15.66 o 
  -1   1   1     1569.85     1541.46     44.81 o 
   0   1   1        4.26       -0.81      0.81 o 
   1   1   1     1548.33     1520.08     46.51 o 
   2   1   1      630.30      472.05     29.05 o 
   3   1   1       35.28       29.36      2.81 o 
   4   1   1      213.35      109.44      6.32 o 
   5   1   1     2359.14     1601.03     90.05 o 
   6   1   1      171.63      191.28      7.24 o 
   7   1   1       61.30       52.89      8.47 o 
   8   1   1      150.47      127.33      7.48 o 
   9   1   1       15.69       22.13      4.61 o 
  10   1   1       53.83       50.10     10.46 o 
  11   1   1       59.59       38.80      4.57 o 
 -11   2   1        1.16        2.32      2.75 o 
 -10   2   1       43.81       52.97      5.22 o 
  -9   2   1        3.87        7.65      4.62 o 
  -8   2   1      132.95      164.68     10.04 o 
  -7   2   1       64.37       72.14      6.09 o 
  -6   2   1     1019.86     1129.00     50.20 o 
  -5   2   1      603.03      733.64     21.07 o 
  -4   2   1      454.24      312.08     12.47 o 
  -3   2   1     3187.84     3028.05     91.39 o 
  -2   2   1     6169.93     6254.02    169.55 o 
  -1   2   1    20190.87    33825.40    961.05 o 
   0   2   1     5610.61     6250.82    180.79 o 
   1   2   1    20198.11    33050.92    961.24 o 
   2   2   1     6174.37     6640.44    206.53 o 
   3   2   1     3183.97     2953.47    130.30 o 
   4   2   1      459.54      312.69     16.68 o 
   5   2   1      604.74      742.13     20.37 o 
   6   2   1     1027.64     1212.08     30.32 o 
   7   2   1       64.95       71.80      6.69 o 
   8   2   1      131.56      144.79      9.68 o 
   9   2   1        3.81        7.89      4.69 o 
  10   2   1       44.42       61.46      5.43 o 
  11   2   1        1.13        1.10      2.69 o 
 -11   3   1        2.52       -1.99      2.48 o 
 -10   3   1       48.43       52.60      5.18 o 
  -9   3   1       16.50       20.28      4.50 o 
  -8   3   1       86.01      117.60      7.87 o 
  -7   3   1       37.48       56.08      6.31 o 
  -6   3   1       70.11       87.92      6.63 o 
  -5   3   1      329.54      375.41      9.57 o 
  -4   3   1     1062.31      972.57     59.41 o 
  -3   3   1     1060.00      936.94     30.17 o 
  -2   3   1     4044.15     3836.97    113.16 o 
  -1   3   1      185.31      167.48      6.24 o 
   0   3   1        0.04        0.56      0.99 o 
   1   3   1      185.78      166.68      6.26 o 
   2   3   1     4063.62     3910.20    113.14 o 
   3   3   1     1085.48      962.37     34.43 o 
   5   3   1      324.28      378.34      9.91 o 
   6   3   1       70.66       95.08      6.25 o 
   7   3   1       37.93       52.24      6.20 o 
   8   3   1       87.04      119.47      7.44 o 
   9   3   1       15.57       16.44      4.22 o 
  10   3   1       47.87       53.08      5.35 o 
  11   3   1        2.57       -0.29      4.18 o 
 -10   4   1        1.02       -3.12      3.12 o 
  -9   4   1       38.10       44.77      5.45 o 
  -8   4   1        5.06        7.52      3.80 o 
  -7   4   1      338.41      465.15     14.49 o 
  -6   4   1       39.45       52.27      3.71 o 
  -5   4   1      635.57      715.11     14.59 o 
  -4   4   1      827.10      762.24     33.60 o 
  -2   4   1      625.83      372.04     12.93 o 
  -1   4   1      851.58      699.07     22.24 o 
   0   4   1       41.83       28.72      2.79 o 
   1   4   1      825.56      693.09     22.18 o 
   2   4   1      615.41      371.45     14.77 o 
   4   4   1      828.46      781.45     18.15 o 
   5   4   1      618.51      674.69     13.27 o 
   6   4   1       40.69       62.23      4.19 o 
   7   4   1      341.69      467.37     14.68 o 
   8   4   1        4.96        4.07      3.63 o 
   9   4   1       38.54       42.55      5.07 o 
  10   4   1        1.00        0.42      3.85 o 
 -10   5   1        6.46        6.02      3.14 o 
  -9   5   1      103.31      139.17      8.68 o 
  -8   5   1        0.88       -0.16      3.78 o 
  -7   5   1       15.62       30.96      4.86 o 
  -6   5   1       39.31       40.39      3.25 o 
  -5   5   1       47.70       56.92      3.41 o 
  -4   5   1       85.84       86.16      3.79 o 
  -3   5   1      976.94     1122.20     21.84 o 
  -2   5   1      326.14      237.66     16.37 o 
  -1   5   1      157.59      121.82      8.13 o 
   0   5   1      974.15      642.08     27.60 o 
   1   5   1      158.47      117.07      9.35 o 
   2   5   1      322.05      213.40     17.24 o 
   3   5   1      952.60     1078.07     22.47 o 
   4   5   1       89.02       91.22      3.79 o 
   5   5   1       46.65       64.95      3.71 o 
   6   5   1       38.58       44.39      3.75 o 
   7   5   1       14.84       22.19      3.87 o 
   8   5   1        0.89        1.63      3.45 o 
   9   5   1      103.41      135.35     10.77 o 
  10   5   1        6.53        7.80      3.29 o 
 -10   6   1       41.27       32.82      6.20 o 
  -9   6   1       36.89       43.10      4.58 o 
  -8   6   1       61.57       78.65      6.27 o 
  -7   6   1       37.13       50.74      5.40 o 
  -6   6   1      339.34      301.77      7.80 o 
  -5   6   1      460.73      529.17     10.97 o 
  -4   6   1      825.49      860.29     15.72 o 
  -3   6   1      106.56      103.58      4.84 o 
  -2   6   1      148.40      178.40      8.91 o 
  -1   6   1      210.56      225.99      6.72 o 
   0   6   1      164.40      135.90      6.51 o 
   1   6   1      212.49      217.00      8.20 o 
   2   6   1      140.45      194.86      6.44 o 
   3   6   1      106.45      110.14      4.77 o 
   4   6   1      822.93      861.61     16.95 o 
   5   6   1      460.91      523.16     11.03 o 
   6   6   1      338.61      304.16      7.67 o 
   7   6   1       36.05       43.53      4.53 o 
   8   6   1       60.65       84.01      6.39 o 
   9   6   1       36.80       35.33      4.38 o 
  10   6   1       41.02       35.58      6.25 o 
  -9   7   1       12.12        9.46      3.14 o 
  -8   7   1       36.71       45.64      4.78 o 
  -7   7   1       32.99       32.24      4.73 o 
  -6   7   1       35.82       34.33      3.39 o 
  -5   7   1      307.32      311.03      8.53 o 
  -4   7   1       38.95       57.41      4.46 o 
  -3   7   1       60.09       65.00      4.52 o 
  -2   7   1       55.67       47.99      3.50 o 
  -1   7   1      180.93      178.91      6.32 o 
   0   7   1       83.62       71.22      4.78 o 
   1   7   1      182.77      162.80      5.52 o 
   2   7   1       58.00       59.91      5.94 o 
   3   7   1       59.49       60.74      4.85 o 
   4   7   1       38.29       50.64      4.15 o 
   5   7   1      309.78      318.99      8.64 o 
   6   7   1       37.05       34.17      3.27 o 
   7   7   1       33.36       33.77      4.75 o 
   8   7   1       36.27       42.77      4.93 o 
   9   7   1       11.89       11.01      2.83 o 
  -8   8   1       28.88       31.42      3.57 o 
  -7   8   1       20.43       24.23      4.07 o 
  -6   8   1       28.16       41.68      4.78 o 
  -5   8   1      197.04      195.21      7.51 o 
  -4   8   1      280.34      352.06     12.53 o 
  -3   8   1      530.86      584.95     14.65 o 
  -2   8   1      296.04      310.75     10.98 o 
  -1   8   1       69.03       77.28      5.52 o 
   0   8   1       78.50       83.11      5.49 o 
   1   8   1       68.19       73.00      5.41 o 
   2   8   1      296.73      329.40      9.84 o 
   3   8   1      533.92      591.99     14.87 o 
   4   8   1      281.62      341.63     10.51 o 
   5   8   1      193.76      196.64      7.81 o 
   6   8   1       28.28       36.63      3.67 o 
   7   8   1       21.01       28.09      5.25 o 
   8   8   1       28.53       28.54      5.64 o 
  -7   9   1       24.25       11.11      4.18 o 
  -6   9   1       48.45       35.25      4.70 o 
  -5   9   1       59.35       55.36      5.65 o 
  -4   9   1       25.66       21.82      4.05 o 
  -3   9   1        8.79        9.47      4.73 o 
  -2   9   1      281.20      262.09     14.22 o 
  -1   9   1       53.38       59.58      5.48 o 
   0   9   1        0.07        1.56      3.59 o 
   1   9   1       53.85       56.11      5.26 o 
   2   9   1      281.08      263.76     10.49 o 
   3   9   1        9.02        9.27      3.97 o 
   4   9   1       25.24       27.96      4.21 o 
   5   9   1       58.50       51.48      4.62 o 
   6   9   1       48.19       35.72      4.61 o 
   7   9   1       24.88       25.62      6.92 o 
  -6  10   1       26.60       15.01      4.14 o 
  -5  10   1        9.96        3.89      3.65 o 
  -4  10   1      112.57      132.29      8.02 o 
  -3  10   1      118.43      131.34      8.42 o 
  -2  10   1      328.63      371.59     13.24 o 
  -1  10   1       35.29       40.72      4.89 o 
   0  10   1       11.67        9.05      3.81 o 
   1  10   1       36.35       34.79      4.38 o 
   2  10   1      328.55      376.60     13.27 o 
   3  10   1      117.26      131.60      8.35 o 
   4  10   1      111.87      134.62     16.40 o 
   5  10   1       10.48        6.77      3.69 o 
   6  10   1       27.33       15.87      4.11 o 
  -4  11   1       29.15       26.86      4.11 o 
  -3  11   1        5.78        1.66      3.40 o 
  -2  11   1       79.31       67.72      5.99 o 
  -1  11   1        9.17       13.00      4.46 o 
   0  11   1        6.01        4.67      3.31 o 
   1  11   1        9.13       14.34      4.81 o 
   2  11   1       80.36       70.98      7.34 o 
   3  11   1        5.50       -1.06      3.60 o 
   4  11   1       29.07       15.53      3.81 o 
   5  11   1       12.52        4.74      5.17 o 
  -1  12   1       48.79       25.92      4.96 o 
   0  12   1      186.50      193.60     13.88 o 
   1  12   1       48.82       32.45      5.09 o 
   2  12   1        7.16       -1.94      5.82 o 
   0   0   2     2516.63     2749.75     93.86 o 
   1   0   2     2820.66     2994.22     85.42 o 
   2   0   2     1440.46     1355.81     41.59 o 
   3   0   2       34.84       24.74      2.00 o 
   4   0   2     1783.75     1338.05     41.23 o 
   6   0   2      410.63      399.29     11.85 o 
   7   0   2       77.00      105.40      7.60 o 
   8   0   2        4.49        7.28      3.55 o 
   9   0   2        2.07        2.99      3.81 o 
  10   0   2      141.87      139.71      7.60 o 
  11   0   2       22.22       22.03      4.61 o 
 -11   1   2       12.53        8.27      3.88 o 
 -10   1   2       15.14       11.61      4.04 o 
  -9   1   2      134.79      145.46     11.69 o 
  -8   1   2      441.32      623.12     19.08 o 
  -7   1   2      237.68      225.98      8.24 o 
  -6   1   2      375.10      275.73     10.27 o 
  -5   1   2      199.60      166.07     18.24 o 
  -4   1   2      631.89      780.55     26.52 o 
  -3   1   2      138.66      100.96      3.69 o 
  -2   1   2      860.12      776.48     22.31 o 
  -1   1   2     1610.40     1602.35     40.31 o 
   0   1   2       30.56       21.52      1.84 o 
   1   1   2     1635.21     1655.95     54.89 o 
   2   1   2      870.53      806.69     34.96 o 
   3   1   2      143.35       96.63     17.81 o 
   4   1   2      639.87      712.35     53.50 o 
   5   1   2      200.00      181.05     14.11 o 
   6   1   2      374.19      246.29      8.21 o 
   7   1   2      240.17      225.34     15.58 o 
   8   1   2      442.19      577.45     16.43 o 
   9   1   2      135.48      174.98     18.18 o 
  10   1   2       15.08       17.51      4.93 o 
  11   1   2       12.32        9.34      3.37 o 
 -11   2   2        9.65        7.27      2.91 o 
 -10   2   2       13.15       13.73      3.98 o 
  -9   2   2      128.25      134.61     10.44 o 
  -8   2   2      247.25      249.26     13.65 o 
  -7   2   2      217.92      270.06     10.64 o 
  -6   2   2      196.08      193.38     12.23 o 
  -5   2   2      806.67      744.51     29.97 o 
  -4   2   2     1325.54      943.28     34.75 o 
  -3   2   2      125.09      112.43      5.09 o 
  -2   2   2      870.63      713.54     20.34 o 
  -1   2   2    15188.05    22134.44    653.48 o 
   0   2   2    10306.03    14102.93    424.79 o 
   1   2   2    15253.52    23163.21    681.22 o 
   2   2   2      860.00      774.53     30.58 o 
   3   2   2      117.37      108.36      9.75 o 
   4   2   2     1319.58      999.34     49.73 o 
   5   2   2      803.50      749.06     26.32 o 
   6   2   2      195.87      207.49      8.22 o 
   7   2   2      220.30      275.59     12.77 o 
   8   2   2      249.90      273.55     24.94 o 
   9   2   2      130.86      139.74     10.83 o 
  10   2   2       12.89       11.80      3.84 o 
  11   2   2        9.24        7.84      2.94 o 
 -11   3   2       18.03       15.32      3.33 o 
 -10   3   2        5.64        3.49      3.32 o 
  -9   3   2        3.73        6.53      3.80 o 
  -8   3   2       83.86      101.92      7.28 o 
  -7   3   2       17.83       24.42      6.96 o 
  -6   3   2      329.65      268.93     11.32 o 
  -5   3   2       31.36       28.53      3.24 o 
  -4   3   2      360.69      201.56     16.83 o 
  -3   3   2     2655.41     2079.32     64.47 o 
  -2   3   2      106.37      109.96      4.79 o 
  -1   3   2     7035.08     7107.77    204.55 o 
   0   3   2     1611.22     1189.45     35.91 o 
   1   3   2     7032.18     6984.85    204.51 o 
   2   3   2      107.84      114.59      4.76 o 
   3   3   2     2661.40     2078.09     84.37 o 
   5   3   2       31.43       30.68      4.08 o 
   6   3   2      332.05      288.58     10.18 o 
   7   3   2       16.44       29.49      3.78 o 
   8   3   2       84.84      118.46      7.55 o 
   9   3   2        4.12        7.73      3.96 o 
  10   3   2        5.61        5.71      3.25 o 
  11   3   2       17.72        7.06      4.74 o 
 -10   4   2        0.57        4.35      3.26 o 
  -9   4   2       59.17       76.98      6.43 o 
  -8   4   2      149.32      187.95      8.61 o 
  -7   4   2      124.49      121.28      7.43 o 
  -6   4   2      501.43      594.34     16.85 o 
  -5   4   2      120.69      161.48      4.90 o 
  -4   4   2      578.11      569.04     11.54 o 
  -3   4   2     1183.47     1016.07     60.59 o 
  -2   4   2     1258.26     1038.81     32.00 o 
  -1   4   2      379.87      213.67      8.49 o 
   0   4   2     1356.37      947.71     29.59 o 
   1   4   2      392.18      224.43      8.55 o 
   2   4   2     1246.32     1016.65     37.07 o 
   3   4   2     1179.95     1015.71     60.36 o 
   4   4   2      584.92      583.15     13.59 o 
   5   4   2      118.22      155.02      5.22 o 
   6   4   2      506.70      612.26     13.24 o 
   7   4   2      121.34      122.49      6.14 o 
   8   4   2      151.47      189.96      8.77 o 
   9   4   2       58.68       76.18      5.99 o 
  10   4   2        0.44        4.65      3.17 o 
 -10   5   2       35.67       32.10      7.09 o 
  -9   5   2        6.10        6.99      3.58 o 
  -8   5   2       46.79       43.27      5.13 o 
  -7   5   2       91.40      114.20      7.40 o 
  -6   5   2      360.85      374.58      9.53 o 
  -5   5   2       69.79       96.33      4.35 o 
  -4   5   2      177.19      151.74      4.46 o 
  -3   5   2     1195.18     1255.86     24.51 o 
  -2   5   2      470.54      292.77     20.19 o 
  -1   5   2      381.40      274.22     20.13 o 
   0   5   2     1439.83      933.84     43.90 o 
   1   5   2      377.58      277.40     22.21 o 
   2   5   2      466.42      279.12     20.85 o 
   3   5   2     1204.63     1247.39     25.41 o 
   4   5   2      177.26      150.94      5.14 o 
   5   5   2       71.64      103.59      4.35 o 
   6   5   2      359.91      394.52      9.90 o 
   7   5   2       90.85      118.10      6.67 o 
   8   5   2       46.14       46.79      5.38 o 
   9   5   2        6.22        8.41      3.71 o 
  10   5   2       35.41       30.22      3.90 o 
 -10   6   2       40.34       45.50     13.37 o 
  -9   6   2       96.99      106.97      6.94 o 
  -8   6   2        4.86        1.56      3.55 o 
  -7   6   2       80.85       97.17      6.79 o 
  -6   6   2       88.79      120.01      5.80 o 
  -5   6   2      483.14      525.32     11.91 o 
  -4   6   2       97.08      106.11      4.95 o 
  -3   6   2      338.16      362.29      9.19 o 
  -2   6   2       18.56       22.27      3.04 o 
  -1   6   2      447.92      379.58      9.44 o 
   0   6   2      185.68      158.74      5.80 o 
   1   6   2      433.88      373.02     10.12 o 
   2   6   2       19.39       28.31      3.27 o 
   3   6   2      335.17      365.10      8.86 o 
   4   6   2       96.70       99.73      4.83 o 
   5   6   2      483.46      537.10     12.02 o 
   6   6   2       88.94      121.00      5.01 o 
   7   6   2       83.56      115.87      6.47 o 
   8   6   2        4.56        3.77      3.94 o 
   9   6   2       96.62       99.35      6.61 o 
  10   6   2       40.38       33.21      7.55 o 
  -9   7   2       44.78       42.65      4.21 o 
  -8   7   2       69.08       67.63      5.84 o 
  -7   7   2       85.63       77.68      5.42 o 
  -6   7   2        1.98        1.95      2.95 o 
  -5   7   2       93.78      124.41      5.78 o 
  -4   7   2      117.66      144.25      6.13 o 
  -3   7   2       42.25       24.50      3.38 o 
  -2   7   2      153.12      160.66      5.90 o 
  -1   7   2      911.45      904.82     19.39 o 
   0   7   2       56.24       66.79      4.23 o 
   1   7   2      906.64      885.54     20.66 o 
   2   7   2      148.59      163.06      6.65 o 
   3   7   2       40.45       23.22      3.46 o 
   4   7   2      118.98      142.21      5.92 o 
   5   7   2       91.45      123.36      5.71 o 
   6   7   2        2.16        0.59      2.90 o 
   7   7   2       87.08       98.85      5.79 o 
   8   7   2       68.73       67.95      5.33 o 
   9   7   2       44.96       34.84      4.05 o 
  -8   8   2       22.48       23.11      3.32 o 
  -7   8   2      167.09      133.23      6.97 o 
  -6   8   2       89.58       68.41      5.86 o 
  -5   8   2       67.82       67.98      5.87 o 
  -4   8   2      213.63      247.87      9.25 o 
  -3   8   2      168.42      206.15     10.25 o 
  -2   8   2      247.39      265.53      8.75 o 
  -1   8   2      106.50      125.16      6.78 o 
   0   8   2      170.77      178.03      7.29 o 
   1   8   2      108.53      119.11      5.92 o 
   2   8   2      244.83      290.02      9.32 o 
   3   8   2      166.98      194.06      7.91 o 
   4   8   2      213.45      251.97      8.77 o 
   5   8   2       69.64       74.35      4.94 o 
   6   8   2       88.47       69.98      4.74 o 
   7   8   2      168.39      139.22     11.47 o 
   8   8   2       22.25       21.47      4.36 o 
  -7   9   2        8.22       12.35      5.62 o 
  -6   9   2       46.98       43.46      4.65 o 
  -5   9   2       43.81       40.25      4.99 o 
  -4   9   2       33.54       30.49      5.24 o 
  -3   9   2       19.47       11.22      6.25 o 
  -2   9   2      153.40      188.36      9.35 o 
  -1   9   2      137.86      137.43      7.33 o 
   0   9   2       37.05       37.64      4.56 o 
   1   9   2      137.60      125.91      7.04 o 
   2   9   2      152.85      177.33      8.32 o 
   3   9   2       19.48       13.87      3.86 o 
   4   9   2       34.56       27.99      5.13 o 
   5   9   2       43.65       43.67      4.60 o 
   6   9   2       47.90       39.47      4.04 o 
   7   9   2        8.03        1.87      4.99 o 
  -6  10   2        8.50        8.49      3.94 o 
  -5  10   2        5.31       -0.58      3.57 o 
  -4  10   2       27.82       29.99      4.93 o 
  -3  10   2      256.10      270.93     13.49 o 
  -2  10   2       98.18      120.96      7.97 o 
  -1  10   2      145.94      148.45      7.37 o 
   0  10   2       46.86       43.52      4.84 o 
   1  10   2      148.68      173.04      9.10 o 
   2  10   2       97.41      135.24     12.87 o 
   3  10   2      255.69      286.14     10.90 o 
   4  10   2       27.90       27.64      4.13 o 
   5  10   2        5.05        3.86      3.02 o 
   6  10   2        8.78        8.83      5.60 o 
  -4  11   2        6.32        5.21      3.28 o 
  -3  11   2        1.28        1.37      3.48 o 
  -2  11   2       42.63       47.29      6.83 o 
  -1  11   2      142.06      155.59     13.08 o 
   0  11   2        4.42        4.93      3.64 o 
   1  11   2      144.18      156.78      8.48 o 
   2  11   2       42.80       52.30      5.67 o 
   3  11   2        1.19       -3.55      3.55 o 
   4  11   2        6.43        1.98      4.56 o 
  -1  12   2       15.65       10.13      6.25 o 
   0  12   2       58.03       48.77      8.42 o 
   1  12   2       16.06       17.88      5.82 o 
   1   0   3     6774.39     8867.70    280.63 o 
   2   0   3      238.42      223.07      6.82 o 
   3   0   3      492.64      369.48     10.84 o 
   4   0   3       59.44       42.83      2.77 o 
   6   0   3        1.58        2.00      2.43 o 
   7   0   3      263.13      329.64     10.60 o 
   8   0   3      213.17      252.39      9.34 o 
   9   0   3        3.87        7.40      4.04 o 
  10   0   3       86.09       99.10      6.89 o 
  11   0   3       66.51       60.98      8.63 o 
 -11   1   3       14.88       14.96      4.75 o 
 -10   1   3       82.34       74.76      5.89 o 
  -9   1   3       18.80       24.44      4.67 o 
  -8   1   3       43.51       38.26      5.07 o 
  -7   1   3      243.19      225.42      9.35 o 
  -6   1   3      739.17      808.31     19.62 o 
  -5   1   3      523.51      449.45     42.16 o 
  -4   1   3     1530.65     1102.90     44.28 o 
  -3   1   3      904.83      671.22     19.87 o 
  -2   1   3     2419.03     2108.25     53.62 o 
  -1   1   3     4595.78     5189.39    128.37 o 
   0   1   3     7435.46     8793.48    361.64 o 
   1   1   3     4609.03     5221.61    176.99 o 
   2   1   3     2377.57     2264.04     93.17 o 
   3   1   3      915.64      704.32     31.04 o 
   4   1   3     1498.22     1112.64     76.63 o 
   5   1   3      525.54      411.09     58.04 o 
   6   1   3      739.12      810.55     24.46 o 
   7   1   3      241.29      202.40     10.20 o 
   8   1   3       44.48       39.07      5.42 o 
   9   1   3       19.39       27.96      5.09 o 
  10   1   3       80.98       70.07      6.08 o 
  11   1   3       14.38        8.55      4.35 o 
 -11   2   3       19.80       12.19      3.17 o 
 -10   2   3       17.75       13.12      3.91 o 
  -9   2   3       10.87       10.13      4.64 o 
  -8   2   3      205.51      237.06     10.22 o 
  -7   2   3      432.73      561.01     18.03 o 
  -6   2   3       27.60       35.42      3.88 o 
  -5   2   3      260.68      327.97     12.30 o 
  -4   2   3     1358.67     1250.38     39.73 o 
  -3   2   3      679.13      456.16     15.89 o 
  -2   2   3     4291.30     3903.49     88.98 o 
  -1   2   3     6071.36     6891.37    214.25 o 
   0   2   3     9663.48    10937.01    330.65 o 
   1   2   3     6047.92     7240.33    214.06 o 
   2   2   3     4308.18     4015.34    134.66 o 
   3   2   3      681.96      483.09     22.64 o 
   4   2   3     1370.75     1256.28     74.40 o 
   5   2   3      255.41      310.22     15.76 o 
   6   2   3       25.81       30.59      3.89 o 
   7   2   3      434.16      566.55     21.09 o 
   8   2   3      209.59      230.36     16.20 o 
   9   2   3       10.18        8.74      3.79 o 
  10   2   3       17.08       17.74      3.87 o 
  11   2   3       19.27       20.79      5.26 o 
 -11   3   3        4.13       10.12      4.52 o 
 -10   3   3      177.90      173.62      9.74 o 
  -9   3   3        7.48       14.08      4.16 o 
  -8   3   3      122.46      143.36      8.13 o 
  -7   3   3      103.00      134.21      8.51 o 
  -6   3   3      185.07      216.23      9.77 o 
  -5   3   3      422.33      529.64     12.73 o 
  -3   3   3      181.26      111.70      5.63 o 
  -2   3   3     2666.57     2342.58     63.92 o 
  -1   3   3       28.36       26.10      2.39 o 
   0   3   3      820.26      553.24     17.64 o 
   1   3   3       25.85       23.87      2.38 o 
   2   3   3     2667.84     2398.05     69.81 o 
   3   3   3      174.72      105.87      5.81 o 
   5   3   3      418.29      519.78     11.48 o 
   6   3   3      190.64      223.59      7.53 o 
   7   3   3      103.44      148.28      6.86 o 
   8   3   3      119.21      145.17      7.90 o 
   9   3   3        7.94        5.55      3.91 o 
  10   3   3      179.19      176.71     18.79 o 
  11   3   3        4.12        3.58      4.13 o 
 -10   4   3       33.99       36.74      4.34 o 
  -9   4   3       42.67       34.55      5.06 o 
  -8   4   3       15.31       23.73      4.25 o 
  -7   4   3      287.90      307.46     10.91 o 
  -6   4   3       71.96       64.75      4.43 o 
  -5   4   3      194.01      177.48      6.64 o 
  -4   4   3      888.87      906.10     18.64 o 
  -3   4   3     2335.87     1384.59     79.64 o 
  -2   4   3       22.48       22.73      2.84 o 
  -1   4   3      376.62      293.12     10.71 o 
   0   4   3      407.16      279.80     10.97 o 
   1   4   3      371.53      283.05     10.61 o 
   2   4   3       21.33       21.60      6.57 o 
   3   4   3     2331.56     1317.47     78.69 o 
   4   4   3      890.85      897.70     22.68 o 
   5   4   3      193.77      185.32      5.87 o 
   6   4   3       71.87       66.97      4.18 o 
   7   4   3      290.14      288.15      9.33 o 
   8   4   3       15.78       15.26      4.19 o 
   9   4   3       43.32       31.92      4.70 o 
  10   4   3       33.83       26.05      4.79 o 
 -10   5   3        5.10        6.39      3.28 o 
  -9   5   3       37.03       55.97      5.51 o 
  -8   5   3      137.60      150.69      8.06 o 
  -7   5   3       94.25      109.69      7.26 o 
  -6   5   3       81.41       78.50      4.62 o 
  -5   5   3      296.62      365.03      8.94 o 
  -4   5   3      558.90      736.85     14.74 o 
  -3   5   3      442.33      416.68      9.95 o 
  -2   5   3     1130.19     1225.82     33.53 o 
  -1   5   3     1538.62     1082.31     64.55 o 
   0   5   3        5.35        0.92      3.23 o 
   1   5   3     1529.90     1070.52     75.75 o 
   2   5   3     1147.13     1207.47     37.36 o 
   3   5   3      452.30      412.84      9.35 o 
   4   5   3      562.00      739.45     14.73 o 
   5   5   3      294.39      360.94      8.32 o 
   6   5   3       81.43       84.04      4.82 o 
   7   5   3       93.62      108.50      6.38 o 
   8   5   3      136.06      146.60      7.94 o 
   9   5   3       36.97       53.79      5.45 o 
  10   5   3        5.38       13.82      4.00 o 
  -9   6   3       65.63       93.39      6.96 o 
  -8   6   3       12.59       10.77      4.08 o 
  -7   6   3      154.44      140.41      7.24 o 
  -6   6   3      155.54      181.58      6.43 o 
  -5   6   3      144.14      177.44      6.05 o 
  -4   6   3      243.81      247.40      6.69 o 
  -3   6   3      666.74      629.20     14.16 o 
  -2   6   3      147.67      157.85      6.77 o 
  -1   6   3      320.67      299.63      7.11 o 
   0   6   3      527.57      487.33     10.74 o 
   1   6   3      321.46      289.81      7.67 o 
   2   6   3      142.61      149.35      4.97 o 
   3   6   3      658.97      620.07     13.26 o 
   4   6   3      243.23      238.63      6.92 o 
   5   6   3      145.87      178.56      6.08 o 
   6   6   3      152.67      172.52      6.50 o 
   7   6   3      152.47      142.39      6.92 o 
   8   6   3       13.18       12.92      3.95 o 
   9   6   3       65.15       62.08      4.89 o 
  -9   7   3        0.62       -0.09      2.92 o 
  -8   7   3       33.64       38.16      4.88 o 
  -7   7   3        8.06        3.92      3.31 o 
  -6   7   3       46.17       52.13      4.22 o 
  -5   7   3      105.45      106.08      5.95 o 
  -4   7   3      260.27      263.13      7.47 o 
  -3   7   3      126.78      139.58      6.87 o 
  -2   7   3      107.27       94.94      5.50 o 
  -1   7   3      130.92      152.71      8.44 o 
   0   7   3      462.95      452.13     10.62 o 
   1   7   3      128.56      149.74      5.75 o 
   2   7   3      106.69      101.14      5.74 o 
   3   7   3      126.46      128.57      5.50 o 
   4   7   3      252.28      263.91      7.98 o 
   5   7   3      106.19      116.74      5.78 o 
   6   7   3       45.16       43.23      4.02 o 
   7   7   3        7.99        7.33      3.21 o 
   8   7   3       34.40       31.82      4.04 o 
   9   7   3        0.63        1.99      4.35 o 
  -8   8   3       16.32       19.72      3.24 o 
  -7   8   3       18.06       12.54      3.78 o 
  -6   8   3       10.03       11.68      3.24 o 
  -5   8   3       69.46       75.31      5.95 o 
  -4   8   3       77.37       74.59      5.98 o 
  -3   8   3       17.45       19.24      4.29 o 
  -2   8   3      366.15      327.09     10.16 o 
  -1   8   3      216.75      273.57      9.18 o 
   0   8   3      152.28      146.60      6.22 o 
   1   8   3      214.76      272.24     10.50 o 
   2   8   3      368.50      335.38     11.07 o 
   3   8   3       17.18       24.44      4.48 o 
   4   8   3       75.98       71.08      5.03 o 
   5   8   3       68.96       80.77      5.10 o 
   6   8   3       10.78        4.98      2.99 o 
   7   8   3       18.71       14.23      4.02 o 
   8   8   3       16.19       22.54      5.78 o 
  -7   9   3       16.98       12.17      3.73 o 
  -6   9   3        2.80        2.41      3.89 o 
  -5   9   3       62.13       70.42      5.68 o 
  -4   9   3      177.01      185.85     11.41 o 
  -3   9   3       32.16       38.34      5.61 o 
  -2   9   3        9.57        7.20      3.78 o 
  -1   9   3      156.85      154.04      7.45 o 
   0   9   3       26.35       30.74      4.42 o 
   1   9   3      159.49      160.14     10.04 o 
   2   9   3        9.62        7.86      4.13 o 
   3   9   3       32.88       36.54      4.74 o 
   4   9   3      175.73      191.76      7.64 o 
   5   9   3       61.74       62.46      4.99 o 
   6   9   3        2.67        0.57      2.53 o 
   7   9   3       16.80       11.72      4.89 o 
  -6  10   3        1.83       -1.47      4.84 o 
  -5  10   3       50.62       56.73      5.08 o 
  -4  10   3       11.48       15.64      4.47 o 
  -3  10   3        5.01        7.43      4.38 o 
  -2  10   3      199.45      232.67      9.70 o 
  -1  10   3      128.79      138.31      6.89 o 
   0  10   3      110.05      128.36      6.75 o 
   1  10   3      127.70      146.24      8.89 o 
   2  10   3      198.47      208.24      9.74 o 
   3  10   3        4.89       14.70      3.99 o 
   4  10   3       10.75       10.31      3.48 o 
   5  10   3       52.17       45.20      4.36 o 
   6  10   3        1.72       -0.22     10.12 o 
  -4  11   3       52.91       42.24      6.55 o 
  -3  11   3        7.53        4.42      3.41 o 
  -2  11   3        9.70       15.03      3.98 o 
  -1  11   3       11.60        8.81      3.92 o 
   0  11   3      128.45      124.46      5.81 o 
   1  11   3       11.40        6.82      4.12 o 
   2  11   3        9.20       12.62      4.14 o 
   3  11   3        7.54       10.74      4.61 o 
   4  11   3       52.42       49.64      5.57 o 
  -1  12   3        2.82        1.72      5.60 o 
   0  12   3       16.47       28.01      7.33 o 
   1  12   3        2.69       -0.86      6.03 o 
   0   0   4    14401.81    22215.94    751.51 o 
   1   0   4     1651.54     1436.93     36.44 o 
   2   0   4      509.27      537.59     15.33 o 
   3   0   4       30.40       50.15      2.84 o 
   4   0   4      702.83      553.03     28.13 o 
   5   0   4      666.92      646.91     23.67 o 
   6   0   4       21.60       77.23      5.02 o 
   7   0   4       22.85       26.30      3.96 o 
   8   0   4       11.01       11.17      3.72 o 
   9   0   4        2.45        5.37      4.01 o 
  10   0   4        4.97       -4.28      4.83 o 
  11   0   4        3.14        5.81      3.18 o 
 -11   1   4        3.87        0.72      4.64 o 
 -10   1   4       67.73       63.42      5.33 o 
  -9   1   4        3.18        8.14      4.02 o 
  -8   1   4       15.66       17.23      4.13 o 
  -7   1   4      284.25      337.47     12.15 o 
  -6   1   4      838.47      899.56     24.53 o 
  -5   1   4      989.24      959.65     27.49 o 
  -4   1   4      789.29      495.01     17.74 o 
  -3   1   4      263.43      248.29      7.22 o 
  -2   1   4      583.80      578.37     16.48 o 
  -1   1   4      892.11      752.91     19.68 o 
   0   1   4      681.10      453.46     14.37 o 
   1   1   4      886.67      747.09     28.17 o 
   2   1   4      587.95      598.14     31.16 o 
   3   1   4      270.49      245.31     13.00 o 
   4   1   4      796.62      532.20     24.88 o 
   5   1   4      995.73      980.01     27.41 o 
   6   1   4      829.23      868.13     21.86 o 
   7   1   4      286.69      339.45     12.86 o 
   8   1   4       15.81       20.47      4.87 o 
   9   1   4        3.54        9.67      4.35 o 
  10   1   4       66.42       59.29      6.16 o 
  11   1   4        3.84        2.93      3.86 o 
 -11   2   4       12.18        6.14      4.31 o 
 -10   2   4       26.77       29.69      4.18 o 
  -9   2   4        9.55        8.91      3.89 o 
  -8   2   4      126.97      141.28      8.18 o 
  -7   2   4       21.61       12.56      3.97 o 
  -6   2   4       64.13       95.27      5.93 o 
  -5   2   4      168.38      174.40      7.12 o 
  -3   2   4      321.49      260.55     10.29 o 
  -2   2   4     3813.07     3725.08     93.57 o 
  -1   2   4     3232.81     2994.71     93.14 o 
   0   2   4     8113.90     9219.88    279.91 o 
   1   2   4     3226.99     3066.07     93.05 o 
   2   2   4     3836.18     3838.48    129.22 o 
   3   2   4      324.07      278.51     14.40 o 
   5   2   4      168.10      176.11      9.66 o 
   6   2   4       62.19       92.71      5.27 o 
   7   2   4       20.12       19.69      3.58 o 
   8   2   4      129.41      124.35      9.16 o 
   9   2   4        9.79        7.36      3.93 o 
  10   2   4       26.46       25.23      8.14 o 
  11   2   4       12.06        8.08      6.25 o 
 -10   3   4       26.77       20.83      4.01 o 
  -9   3   4      109.72      133.56      7.98 o 
  -8   3   4      326.44      413.93     12.46 o 
  -7   3   4      395.32      419.20     13.20 o 
  -6   3   4      152.26      166.92      8.48 o 
  -5   3   4     1579.25     1550.02     35.36 o 
  -4   3   4      312.03      343.38     16.80 o 
  -3   3   4      555.85      426.65     17.31 o 
  -2   3   4      522.18      453.54     12.58 o 
  -1   3   4     3147.89     2776.92     76.16 o 
   0   3   4     1768.35     1301.42     41.30 o 
   1   3   4     3194.04     2867.20     86.85 o 
   2   3   4      538.74      487.42     18.39 o 
   3   3   4      552.17      422.31     27.36 o 
   4   3   4      301.95      333.65     19.61 o 
   5   3   4     1576.80     1519.95     35.27 o 
   6   3   4      153.40      188.07      7.73 o 
   7   3   4      392.35      424.95     12.04 o 
   8   3   4      329.68      419.62     19.29 o 
   9   3   4      108.72      123.18      6.93 o 
  10   3   4       26.33       20.42      4.66 o 
 -10   4   4       14.02       12.85      3.40 o 
  -9   4   4       38.00       43.47      5.24 o 
  -8   4   4      168.81      163.34      8.58 o 
  -7   4   4      591.44      655.59     16.20 o 
  -6   4   4      694.36      914.34     20.81 o 
  -5   4   4      157.32      201.77      5.57 o 
  -4   4   4       90.23       87.12      3.46 o 
  -3   4   4      251.20      248.40     18.71 o 
  -2   4   4      497.50      441.14     40.81 o 
  -1   4   4      334.22      256.25     10.05 o 
   0   4   4      258.40      202.86      9.82 o 
   1   4   4      335.58      266.16     11.71 o 
   2   4   4      496.12      410.31     28.16 o 
   3   4   4      250.16      269.07     39.70 o 
   4   4   4       88.63       91.13      4.48 o 
   5   4   4      156.11      202.06      6.23 o 
   6   4   4      691.82      944.29     21.73 o 
   7   4   4      588.12      624.92     20.98 o 
   8   4   4      168.59      155.72     12.18 o 
   9   4   4       37.99       39.69      4.81 o 
  10   4   4       13.63        9.42      3.79 o 
 -10   5   4       66.42       62.16      4.92 o 
  -9   5   4       77.28       84.47      6.46 o 
  -8   5   4      176.19      216.91     11.53 o 
  -7   5   4       23.75       32.71      4.62 o 
  -6   5   4       32.96       25.73      3.78 o 
  -5   5   4      457.59      396.10      8.89 o 
  -4   5   4      694.78      787.38     14.43 o 
  -3   5   4      152.20      161.44      4.98 o 
  -2   5   4      993.99     1261.10     31.99 o 
  -1   5   4      816.10      540.44     34.92 o 
   0   5   4        1.74       -3.01      5.81 o 
   2   5   4      991.94     1217.38     30.27 o 
   3   5   4      154.68      163.70      5.21 o 
   4   5   4      702.43      795.14     15.52 o 
   5   5   4      465.01      406.23      8.94 o 
   6   5   4       32.55       24.33      3.49 o 
   7   5   4       22.29       30.09      4.25 o 
   8   5   4      175.81      200.83     10.94 o 
   9   5   4       77.00       90.33      7.28 o 
  10   5   4       66.58       75.36     10.01 o 
  -9   6   4       32.04       28.56      4.10 o 
  -8   6   4       13.21       16.70      4.43 o 
  -7   6   4        6.98       10.55      3.42 o 
  -6   6   4        9.91        9.97      2.89 o 
  -5   6   4      576.24      567.68     12.53 o 
  -4   6   4      110.73      129.12      6.01 o 
  -3   6   4      126.36      128.67      4.98 o 
  -2   6   4      223.82      187.14      5.23 o 
  -1   6   4      689.32      610.30     11.43 o 
   0   6   4     1080.53     1217.12     21.38 o 
   1   6   4      692.08      592.16     11.37 o 
   2   6   4      225.02      187.21      5.89 o 
   3   6   4      124.44      131.65      5.45 o 
   4   6   4      109.79      128.90      5.60 o 
   5   6   4      580.69      555.49     12.52 o 
   6   6   4       10.66       14.55      3.29 o 
   7   6   4        7.14       10.50      3.41 o 
   8   6   4       13.24       16.47      4.79 o 
   9   6   4       32.95       19.77      4.59 o 
  -9   7   4        2.07        2.54      3.03 o 
  -8   7   4        0.54        3.20      3.42 o 
  -7   7   4      131.96      145.26      6.66 o 
  -6   7   4       11.88        8.62      3.04 o 
  -5   7   4      181.73      193.69      7.26 o 
  -4   7   4      182.37      185.37      6.87 o 
  -3   7   4      207.83      263.26      8.74 o 
  -2   7   4       32.90       48.30      4.00 o 
  -1   7   4      312.14      269.17      7.80 o 
   0   7   4      522.79      444.51     10.67 o 
   1   7   4      312.58      272.26      7.73 o 
   2   7   4       32.78       43.42      3.83 o 
   3   7   4      203.06      247.42      7.77 o 
   4   7   4      182.49      181.43      6.56 o 
   5   7   4      180.08      192.68      6.98 o 
   6   7   4       11.77       11.91      3.31 o 
   7   7   4      132.88      145.57      7.29 o 
   8   7   4        0.53        2.78      3.40 o 
   9   7   4        2.22        4.43      4.71 o 
  -8   8   4       38.27       33.17      4.58 o 
  -7   8   4       10.91       15.35      3.83 o 
  -6   8   4       11.21       11.74      3.90 o 
  -5   8   4       71.29       84.29      5.53 o 
  -4   8   4      107.61      105.01      7.08 o 
  -3   8   4       12.66       30.17      4.67 o 
  -2   8   4      147.32      177.22      7.55 o 
  -1   8   4       59.22       62.62      4.59 o 
   0   8   4       39.98       50.77      4.52 o 
   1   8   4       57.48       57.82      4.39 o 
   2   8   4      145.01      178.20      7.41 o 
   3   8   4       13.32       26.31      3.63 o 
   4   8   4      105.87       97.06      5.63 o 
   5   8   4       69.01       74.90      5.09 o 
   6   8   4       11.08        8.85      3.19 o 
   7   8   4       10.78        4.50      4.26 o 
   8   8   4       37.87       35.22      7.18 o 
  -7   9   4       10.86        6.24      4.31 o 
  -6   9   4      101.97      127.36      9.65 o 
  -5   9   4       13.00       16.44      4.03 o 
  -4   9   4       89.81       92.53      7.04 o 
  -3   9   4      106.36       99.69      7.21 o 
  -2   9   4       18.31       29.28      4.26 o 
  -1   9   4       21.30       17.32      4.19 o 
   0   9   4       23.25       13.53      3.54 o 
   1   9   4       21.17       22.19      4.25 o 
   2   9   4       19.53       20.09      4.38 o 
   3   9   4      106.68      106.19      6.40 o 
   4   9   4       91.04       98.53      5.99 o 
   5   9   4       12.84       21.11      3.80 o 
   6   9   4      100.72      112.52      5.92 o 
   7   9   4       10.69        2.21      4.74 o 
  -6  10   4        1.52        0.95      4.95 o 
  -5  10   4       27.94       19.86      3.75 o 
  -4  10   4       22.21       21.20      4.09 o 
  -3  10   4       12.13        5.52      4.05 o 
  -2  10   4       46.94       52.44      5.65 o 
  -1  10   4      186.08      166.31      7.35 o 
   0  10   4        1.91        2.32      3.55 o 
   1  10   4      186.94      188.99      9.33 o 
   2  10   4       48.37       50.33      4.86 o 
   3  10   4       11.90        8.23      3.81 o 
   4  10   4       22.59       21.38      5.32 o 
   5  10   4       27.98       14.60      3.41 o 
  -4  11   4        0.72        0.25      3.71 o 
  -3  11   4       74.77       55.09      4.51 o 
  -2  11   4        3.47        3.75      3.41 o 
  -1  11   4      136.18      144.48      6.08 o 
   0  11   4        1.37       -3.56      3.59 o 
   1  11   4      134.94      147.17      8.13 o 
   2  11   4        3.33        1.02      4.54 o 
   3  11   4       74.63       69.53      6.86 o 
   4  11   4        0.71       -0.31      3.64 o 
   0  12   4        1.86        8.83      5.60 o 
   1   0   5       52.17       45.89      2.48 o 
   2   0   5     3362.56     3070.64     82.21 o 
   3   0   5      138.99      165.60      7.88 o 
   4   0   5      220.75      180.64     13.18 o 
   5   0   5      155.77      185.62     17.62 o 
   6   0   5      185.33      255.41      8.57 o 
   7   0   5      413.26      426.90     12.77 o 
   8   0   5        1.43        0.71      3.84 o 
   9   0   5       10.50        6.72      4.18 o 
  10   0   5        2.67        7.34      4.51 o 
  11   0   5        4.29        6.01      4.61 o 
 -11   1   5        4.30       -0.86      4.74 o 
 -10   1   5       38.74       31.64      3.93 o 
  -9   1   5       48.27       60.39      5.87 o 
  -8   1   5      151.58      164.58      8.50 o 
  -7   1   5      106.41      163.62      8.00 o 
  -6   1   5      248.97      263.98      9.72 o 
  -5   1   5      501.44      517.94     15.32 o 
  -4   1   5       73.99       54.86      8.21 o 
  -3   1   5     4342.92     4342.10    109.59 o 
  -2   1   5      901.16      776.11     20.93 o 
  -1   1   5     1945.21     1901.25     48.44 o 
   0   1   5      932.63      723.19     19.22 o 
   1   1   5     1950.99     1939.38     79.59 o 
   2   1   5      883.83      821.35     29.03 o 
   3   1   5     4376.93     4569.12    151.47 o 
   4   1   5       70.25       30.88     10.58 o 
   5   1   5      499.60      499.46     15.87 o 
   6   1   5      243.66      238.90      9.78 o 
   7   1   5      107.16      151.86      7.97 o 
   8   1   5      153.31      164.33      9.13 o 
   9   1   5       45.68       55.02      8.63 o 
  10   1   5       38.57       34.18      6.81 o 
  11   1   5        4.23        9.05      4.45 o 
 -11   2   5       11.06        9.05      6.46 o 
 -10   2   5       15.81       13.59      3.20 o 
  -9   2   5       88.01       88.03      8.05 o 
  -8   2   5       61.48       66.89      6.19 o 
  -7   2   5       90.29      131.40      7.44 o 
  -6   2   5       21.47       27.80      5.95 o 
  -5   2   5      340.01      341.10      9.00 o 
  -4   2   5      316.45      235.19     12.87 o 
  -3   2   5     1229.37      991.51     29.50 o 
  -2   2   5      972.08      744.37     20.19 o 
  -1   2   5     1554.70     1381.54     35.20 o 
   0   2   5     3649.66     3193.71     98.60 o 
   1   2   5     1559.17     1350.03     43.08 o 
   2   2   5      980.90      765.14     28.01 o 
   3   2   5     1238.02     1054.38     60.28 o 
   4   2   5      324.73      234.34     17.46 o 
   5   2   5      341.44      348.16     10.17 o 
   6   2   5       22.19       29.19      5.80 o 
   7   2   5       91.24      123.42      6.44 o 
   8   2   5       60.63       67.82      7.44 o 
   9   2   5       86.97       88.70      8.38 o 
  10   2   5       15.68       16.14      4.44 o 
  11   2   5       11.21        7.62      3.91 o 
 -10   3   5       10.75        5.69      3.47 o 
  -9   3   5      136.40      143.67     10.13 o 
  -8   3   5      178.43      187.42      7.85 o 
  -7   3   5      520.05      510.59     14.20 o 
  -6   3   5      578.84      653.19     15.15 o 
  -5   3   5      273.04      210.81      5.96 o 
  -4   3   5      229.30      205.47      5.59 o 
  -3   3   5      797.11      622.28     29.70 o 
  -2   3   5      134.19      102.46      3.77 o 
  -1   3   5     1783.64     1423.38     45.91 o 
   0   3   5     2191.12     1655.26     52.42 o 
   1   3   5     1785.79     1460.70     45.84 o 
   2   3   5      126.86      100.14      7.46 o 
   3   3   5      790.07      553.90     37.39 o 
   4   3   5      224.24      201.38      9.64 o 
   5   3   5      275.73      198.29     15.39 o 
   6   3   5      572.23      654.16     19.05 o 
   7   3   5      519.74      512.78     16.25 o 
   8   3   5      176.69      194.19     14.15 o 
   9   3   5      136.51      149.24      9.83 o 
  10   3   5       10.84       14.25      4.23 o 
 -10   4   5       36.66       30.73      4.70 o 
  -9   4   5       38.68       46.34      5.27 o 
  -8   4   5      115.70      111.91      6.67 o 
  -7   4   5      468.06      547.99     15.11 o 
  -6   4   5      237.32      253.39      7.45 o 
  -5   4   5       91.13       68.02      3.67 o 
  -4   4   5      878.76      839.75     14.70 o 
  -3   4   5      742.39      826.81     17.49 o 
  -2   4   5      731.23      481.27     39.94 o 
  -1   4   5      427.72      306.25     16.37 o 
   0   4   5       92.38       76.23      7.42 o 
   1   4   5      430.67      266.80     24.35 o 
   3   4   5      736.86      805.37     27.99 o 
   4   4   5      872.94      803.02     24.18 o 
   5   4   5       89.17       60.42      6.25 o 
   6   4   5      236.14      259.20     10.18 o 
   7   4   5      469.90      557.11     23.43 o 
   8   4   5      115.51      111.12      8.80 o 
   9   4   5       38.17       46.17      5.96 o 
  10   4   5       37.85       27.65      4.65 o 
 -10   5   5       43.31       28.00      3.69 o 
  -9   5   5       19.06       19.85      3.98 o 
  -8   5   5       20.63       17.90      4.26 o 
  -7   5   5       44.37       66.14      5.29 o 
  -6   5   5       78.03      113.09      5.55 o 
  -5   5   5      835.29      916.17     17.20 o 
  -4   5   5       20.33       31.84      2.80 o 
  -3   5   5      754.65      634.89     14.00 o 
  -2   5   5     1100.73     1122.77     21.46 o 
  -1   5   5     3271.75     3235.01     61.62 o 
   0   5   5      152.84      146.94      8.42 o 
   1   5   5     3290.10     3201.40     92.69 o 
   2   5   5     1108.70     1149.89     24.69 o 
   3   5   5      755.20      629.42     15.01 o 
   4   5   5       21.55       29.35      3.61 o 
   5   5   5      846.99      915.32     24.02 o 
   6   5   5       77.76      108.92      6.05 o 
   7   5   5       46.16       69.67      5.95 o 
   8   5   5       20.67       22.29      4.69 o 
   9   5   5       19.15       22.31      4.65 o 
  10   5   5       43.04       27.36      3.82 o 
  -9   6   5       35.87       23.59      3.93 o 
  -8   6   5        2.30        3.01      3.65 o 
  -7   6   5      105.58      101.95      6.21 o 
  -6   6   5       93.44       84.67      5.81 o 
  -5   6   5       90.49      105.77      4.85 o 
  -4   6   5      374.40      387.22      9.50 o 
  -3   6   5     1145.68     1211.93     20.88 o 
  -2   6   5      396.26      390.99      9.23 o 
  -1   6   5      153.69      161.25      5.06 o 
   0   6   5      120.88      155.32      4.93 o 
   1   6   5      153.98      157.24      5.52 o 
   2   6   5      397.68      380.31     10.52 o 
   3   6   5     1145.27     1244.23     26.51 o 
   4   6   5      372.39      391.24     10.87 o 
   5   6   5       91.48      111.89      6.25 o 
   6   6   5       93.77       81.07      5.35 o 
   7   6   5      104.07      109.11      6.98 o 
   8   6   5        2.10        0.43      4.02 o 
   9   6   5       36.45       33.07      4.43 o 
  -9   7   5        7.17        7.93      4.66 o 
  -8   7   5       65.75       57.30      5.03 o 
  -7   7   5       62.77       54.21      4.63 o 
  -6   7   5       99.10      118.24      6.67 o 
  -5   7   5      163.82      214.16      7.96 o 
  -4   7   5      534.97      578.95     14.77 o 
  -3   7   5      328.95      386.90      9.63 o 
  -2   7   5      416.09      358.08      8.50 o 
  -1   7   5      135.49      164.43      5.74 o 
   0   7   5       24.36       32.92      3.40 o 
   1   7   5      136.82      159.54      5.47 o 
   2   7   5      414.18      364.79      9.34 o 
   3   7   5      324.18      385.17      9.97 o 
   4   7   5      532.31      611.23     15.35 o 
   5   7   5      164.22      217.01      7.94 o 
   6   7   5       99.60      122.30      7.59 o 
   7   7   5       62.18       61.28      7.00 o 
   8   7   5       66.17       65.33      9.02 o 
   9   7   5        7.32       11.85      5.60 o 
  -8   8   5       30.77       19.63      5.68 o 
  -7   8   5        6.91        1.11      3.07 o 
  -6   8   5       50.54       42.65      6.44 o 
  -5   8   5       71.04       70.48      5.26 o 
  -4   8   5      112.79      131.47      6.81 o 
  -3   8   5       97.61       85.58      5.65 o 
  -2   8   5      475.36      511.75     13.06 o 
  -1   8   5       18.85       19.55      3.50 o 
   0   8   5        3.04        6.00      3.15 o 
   1   8   5       19.00       23.16      4.10 o 
   2   8   5      476.53      511.11     13.53 o 
   3   8   5       97.92       79.76      5.85 o 
   4   8   5      114.64      132.58      7.08 o 
   5   8   5       72.15       72.15      5.53 o 
   6   8   5       49.10       42.96      5.08 o 
   7   8   5        6.96       -1.97      3.79 o 
   8   8   5       30.60       14.64      5.44 o 
  -7   9   5       18.63       18.96      6.89 o 
  -6   9   5        1.61        2.71      4.10 o 
  -5   9   5      119.75      140.40      7.20 o 
  -4   9   5       18.89       12.49      4.01 o 
  -3   9   5      117.36      136.64      9.35 o 
  -2   9   5      105.50      149.91      7.26 o 
  -1   9   5      476.03      499.53     13.99 o 
   0   9   5       70.05       79.87      5.18 o 
   1   9   5      471.17      504.20     18.82 o 
   2   9   5      106.29      140.89      7.57 o 
   3   9   5      118.71      130.17      8.00 o 
   4   9   5       18.60       17.23      3.82 o 
   5   9   5      118.42      115.97      6.17 o 
   6   9   5        1.74        0.10      2.96 o 
   7   9   5       18.80       17.45     11.63 o 
  -6  10   5       11.25       10.55      5.60 o 
  -5  10   5        5.80        6.30      4.29 o 
  -4  10   5       24.06       20.04      3.88 o 
  -3  10   5       14.41       21.01      4.16 o 
  -2  10   5        2.08        2.51      3.40 o 
  -1  10   5       56.86       58.43      4.87 o 
   0  10   5        0.04        4.57      3.39 o 
   1  10   5       56.95       51.94      9.34 o 
   2  10   5        2.00        7.11      4.43 o 
   3  10   5       14.58       10.61      5.16 o 
   4  10   5       23.18       24.54      4.52 o 
   5  10   5        5.51        0.50      3.22 o 
  -4  11   5       43.89       27.90      4.48 o 
  -3  11   5       39.36       30.44      4.91 o 
  -2  11   5       26.41       28.52      4.92 o 
  -1  11   5       21.72       19.50      3.66 o 
   0  11   5       31.25       29.65      5.92 o 
   1  11   5       21.31       24.20      5.24 o 
   2  11   5       26.25       19.71      6.90 o 
   3  11   5       38.98       34.42      5.24 o 
   4  11   5       44.67       32.78      6.47 o 
   0   0   6     2008.73     1802.97    100.90 o 
   1   0   6      430.84      428.77     18.53 o 
   2   0   6      330.20      247.85      9.31 o 
   3   0   6       67.97       63.63      3.35 o 
   5   0   6        7.31        5.93      3.10 o 
   6   0   6       18.52       19.86      5.36 o 
   7   0   6      149.23      139.79      7.30 o 
   8   0   6      223.60      236.42     13.98 o 
   9   0   6       22.23       20.74      5.45 o 
  10   0   6       22.13       19.90      4.91 o 
 -10   1   6       23.34       12.71      2.95 o 
  -9   1   6      139.98      135.06     16.58 o 
  -8   1   6      301.03      284.57     11.30 o 
  -7   1   6      228.29      242.24     10.10 o 
  -6   1   6      506.39      480.87     15.36 o 
  -3   1   6      727.10      507.61     15.54 o 
  -2   1   6     1849.38     1653.44     43.60 o 
  -1   1   6     2019.62     1721.54     43.88 o 
   0   1   6      434.69      361.54     15.37 o 
   1   1   6     1986.53     1720.33     73.24 o 
   2   1   6     1875.64     1802.42     75.47 o 
   3   1   6      725.57      505.56     32.03 o 
   4   1   6       22.00        5.39      7.54 o 
   6   1   6      507.94      483.68     16.18 o 
   7   1   6      229.54      253.31     12.02 o 
   8   1   6      297.47      269.27     11.86 o 
   9   1   6      141.11      122.48     12.64 o 
  10   1   6       23.05       20.43      5.96 o 
  11   1   6        5.80        5.17     11.41 o 
 -10   2   6        0.61       -1.19      2.88 o 
  -9   2   6       39.43       36.22      3.90 o 
  -8   2   6       41.11       38.05      5.16 o 
  -7   2   6       39.91       50.98      5.34 o 
  -6   2   6      363.83      451.50     14.53 o 
  -5   2   6       75.80       45.84      3.81 o 
  -4   2   6       36.16       66.97      5.85 o 
  -3   2   6       37.42       20.30      4.19 o 
  -2   2   6      948.80      677.03     18.73 o 
  -1   2   6      367.07      312.03      9.70 o 
   0   2   6      738.16      622.04     21.05 o 
   1   2   6      371.95      316.35     11.39 o 
   2   2   6      931.30      686.36     30.12 o 
   3   2   6       37.36       15.39     12.40 o 
   4   2   6       37.59       65.79      6.79 o 
   5   2   6       75.92       47.20      6.31 o 
   6   2   6      366.06      442.28     12.90 o 
   7   2   6       40.97       45.53      5.23 o 
   8   2   6       43.00       47.25      6.64 o 
   9   2   6       39.30       44.43      6.53 o 
  10   2   6        0.66        4.15      4.89 o 
 -10   3   6       22.34       14.43      5.19 o 
  -9   3   6       23.78       25.08      5.22 o 
  -8   3   6       98.96      130.50      7.06 o 
  -7   3   6      319.08      404.83     12.05 o 
  -6   3   6       28.21       21.14      3.39 o 
  -5   3   6      460.09      536.39     11.31 o 
  -4   3   6       80.93      105.63      4.55 o 
  -2   3   6      124.80      109.97      8.53 o 
  -1   3   6     4626.39     4027.17    110.98 o 
   0   3   6     3691.55     3220.40    118.38 o 
   1   3   6     4633.76     3903.42    172.46 o 
   2   3   6      121.82       92.22     11.04 o 
   4   3   6       79.94       95.11      5.58 o 
   5   3   6      461.33      554.13     16.82 o 
   6   3   6       29.34       27.12      4.38 o 
   7   3   6      323.09      397.52     13.64 o 
   8   3   6       98.32      116.09      9.13 o 
   9   3   6       23.06       25.69      6.61 o 
  10   3   6       21.70       19.30      4.44 o 
 -10   4   6        4.25        6.14      3.21 o 
  -9   4   6        0.08       -1.17      3.44 o 
  -8   4   6       44.88       38.21      7.15 o 
  -7   4   6       10.11        8.38      4.11 o 
  -6   4   6      274.96      320.35      8.93 o 
  -5   4   6      506.48      517.94     11.97 o 
  -4   4   6       49.51       44.74      3.10 o 
  -3   4   6      106.24      131.27      5.15 o 
  -2   4   6     2083.67     2153.89     65.13 o 
  -1   4   6     2231.76     1691.21     96.93 o 
   0   4   6     4328.43     3494.48    152.66 o 
   1   4   6     2240.59     1623.19    115.04 o 
   2   4   6     2093.88     2181.56     92.89 o 
   3   4   6      105.32      132.88     10.98 o 
   4   4   6       49.39       45.51      3.86 o 
   5   4   6      507.97      504.78     13.37 o 
   6   4   6      274.43      308.65     11.44 o 
   7   4   6       10.54       11.82      4.09 o 
   8   4   6       44.03       49.28      6.48 o 
   9   4   6        0.10        3.53      4.06 o 
  10   4   6        4.31       13.60      3.73 o 
 -10   5   6       65.32       71.67      8.63 o 
  -9   5   6       19.47       19.56      4.06 o 
  -8   5   6      104.32      122.75      9.21 o 
  -7   5   6      212.48      216.94      7.47 o 
  -6   5   6       35.26       47.55      4.33 o 
  -5   5   6       95.38      123.09      5.14 o 
  -4   5   6      274.85      341.40      8.03 o 
  -3   5   6        8.73       10.84      2.46 o 
  -2   5   6      595.33      590.11     13.63 o 
  -1   5   6      341.57      351.46      8.53 o 
   0   5   6      370.56      332.15      9.12 o 
   1   5   6      341.76      343.05     11.30 o 
   2   5   6      596.24      574.86     22.48 o 
   3   5   6        8.64       11.80      2.70 o 
   4   5   6      269.91      343.45      9.93 o 
   5   5   6       93.43      113.14      6.92 o 
   6   5   6       37.30       54.13      4.75 o 
   7   5   6      212.52      219.18      9.23 o 
   8   5   6      101.99      132.19      7.39 o 
   9   5   6       19.49       18.59      4.32 o 
  -9   6   6        7.23        3.01      3.09 o 
  -8   6   6       11.83        8.48      3.89 o 
  -7   6   6        6.05       11.54      3.51 o 
  -6   6   6      371.22      432.52     11.82 o 
  -5   6   6      160.31      191.26      7.52 o 
  -4   6   6      224.20      268.37     10.54 o 
  -3   6   6      391.73      452.66      9.82 o 
  -2   6   6      186.35      235.19      6.36 o 
  -1   6   6       44.63       49.41      4.08 o 
   0   6   6        1.49        0.89      2.28 o 
   1   6   6       43.99       51.62      3.76 o 
   2   6   6      182.51      230.41      7.78 o 
   3   6   6      388.23      444.07     12.04 o 
   4   6   6      224.97      272.87      9.00 o 
   5   6   6      161.86      194.98      7.56 o 
   6   6   6      366.82      436.94     12.22 o 
   7   6   6        6.10       12.05      3.80 o 
   8   6   6       11.37       16.56      4.71 o 
   9   6   6        6.99        4.82      2.89 o 
  -8   7   6        4.50        6.06      3.17 o 
  -7   7   6       89.48       95.32      8.37 o 
  -6   7   6       99.46       95.17      6.98 o 
  -5   7   6      331.27      348.89     10.41 o 
  -4   7   6      156.89      108.95      5.74 o 
  -3   7   6      651.55      657.00     13.45 o 
  -2   7   6      630.57      599.70     12.30 o 
  -1   7   6       44.02       51.63      4.41 o 
   0   7   6       89.32      117.65      6.65 o 
   1   7   6       43.17       49.64      4.04 o 
   2   7   6      632.00      609.94     15.41 o 
   3   7   6      654.52      698.36     16.83 o 
   4   7   6      155.62      118.04      7.56 o 
   5   7   6      329.58      343.08     10.59 o 
   6   7   6      100.69       93.27      6.78 o 
   7   7   6       88.46      107.22      8.50 o 
   8   7   6        4.71        7.04      5.52 o 
  -8   8   6       15.06       25.05      5.25 o 
  -7   8   6       35.54       34.63      4.45 o 
  -6   8   6        2.78        3.85      3.67 o 
  -5   8   6       59.20       76.22      5.34 o 
  -4   8   6      110.74       96.41      5.95 o 
  -3   8   6      294.40      318.39     12.55 o 
  -2   8   6      466.15      488.42     11.13 o 
  -1   8   6        3.86        6.25      3.01 o 
   0   8   6      567.65      644.75     14.95 o 
   1   8   6        3.82        7.34      3.88 o 
   2   8   6      468.89      502.03     14.10 o 
   3   8   6      296.03      350.26     10.69 o 
   4   8   6      111.17      102.84      6.40 o 
   5   8   6       58.37       72.96      5.39 o 
   6   8   6        2.95        4.66      3.57 o 
   7   8   6       35.26       43.44      5.42 o 
   8   8   6       15.39       11.48      5.06 o 
  -7   9   6        7.25       11.20      5.38 o 
  -6   9   6      150.99      141.55      8.42 o 
  -5   9   6       41.43       45.01      4.87 o 
  -4   9   6      120.31      134.84      7.46 o 
  -3   9   6       47.57       53.57      5.58 o 
  -2   9   6      156.37      141.45      6.78 o 
  -1   9   6       23.64       30.87      4.44 o 
   0   9   6      290.16      346.15     10.91 o 
   1   9   6       22.77       24.94      5.30 o 
   2   9   6      151.95      143.41      9.79 o 
   3   9   6       47.44       62.20      5.45 o 
   4   9   6      121.35      134.80      6.60 o 
   5   9   6       42.10       40.38      4.10 o 
   6   9   6      150.02      129.65     24.02 o 
  -5  10   6       31.71       28.02      6.36 o 
  -4  10   6       14.20       12.41      4.81 o 
  -3  10   6        1.58        2.87      4.32 o 
  -2  10   6       12.01        6.66      4.12 o 
  -1  10   6       16.48        4.78      4.15 o 
   0  10   6        0.23       -1.73      3.28 o 
   1  10   6       16.12        4.48      4.38 o 
   2  10   6       12.02        9.85      4.50 o 
   3  10   6        1.54       -1.23      3.93 o 
   4  10   6       13.79       16.71      4.18 o 
   5  10   6       31.32       18.16      3.34 o 
  -3  11   6       47.03       28.56      7.87 o 
  -2  11   6        1.74       -0.27      5.06 o 
  -1  11   6       45.28       31.68      3.79 o 
   0  11   6        4.26        7.63      4.71 o 
   1  11   6       45.15       40.01      5.94 o 
   2  11   6        1.67        4.03     10.01 o 
   3  11   6       46.97       34.73      4.77 o 
   1   0   7      143.49      115.47      7.50 o 
   2   0   7     1157.40      931.30     56.96 o 
   3   0   7     1311.66     1307.83     62.18 o 
   5   0   7      493.35      383.85     25.41 o 
   6   0   7        0.61        0.99      2.95 o 
   7   0   7      394.13      471.17     18.98 o 
   8   0   7        2.13        7.88      4.12 o 
   9   0   7        3.90        0.10      8.60 o 
  10   0   7       58.55       53.87      4.90 o 
 -10   1   7       43.64       35.35      6.08 o 
  -9   1   7      102.52      110.21      6.60 o 
  -8   1   7      130.34      125.72      8.69 o 
  -7   1   7      129.54      172.43      8.33 o 
  -6   1   7      248.18      256.37     10.13 o 
  -5   1   7      851.04      828.52     23.79 o 
  -4   1   7      740.42      761.96     18.92 o 
  -3   1   7       19.37       19.39      5.17 o 
  -2   1   7      452.37      381.49     22.31 o 
  -1   1   7     1711.56     1442.93     51.99 o 
   0   1   7        1.50        1.33      1.68 o 
   1   1   7     1722.04     1477.09     50.06 o 
   2   1   7      454.60      365.31     20.01 o 
   3   1   7       19.39       28.72      4.76 o 
   4   1   7      742.02      794.55     22.67 o 
   5   1   7      853.16      830.82     24.37 o 
   6   1   7      249.93      259.08     12.31 o 
   7   1   7      130.87      171.08      8.68 o 
   8   1   7      130.57      133.95      7.93 o 
   9   1   7      102.28      115.58     26.27 o 
  10   1   7       43.38       42.31      7.33 o 
 -10   2   7        4.83        1.85      2.91 o 
  -9   2   7        6.03        5.99      3.24 o 
  -8   2   7      111.74      119.68      6.20 o 
  -7   2   7      102.90      101.29      7.04 o 
  -6   2   7      302.91      305.36      9.57 o 
  -5   2   7       98.78      135.39      5.78 o 
  -4   2   7      429.54      271.88      8.03 o 
  -2   2   7       72.80       54.81      4.41 o 
  -1   2   7     3049.73     2841.28     86.39 o 
   0   2   7     8422.88     8515.08    405.29 o 
   1   2   7     3035.10     2724.50     92.92 o 
   4   2   7      432.52      264.31      8.20 o 
   5   2   7      100.85      144.79      6.04 o 
   6   2   7      303.05      295.81      9.96 o 
   7   2   7      104.35       93.10      8.95 o 
   8   2   7      113.64      126.16     16.34 o 
   9   2   7        5.73        3.65      3.96 o 
  10   2   7        5.16       10.25      7.00 o 
 -10   3   7       29.79       19.38      3.47 o 
  -9   3   7       69.01       57.68      6.61 o 
  -8   3   7       10.23        6.99      3.55 o 
  -7   3   7      141.52      176.96      7.62 o 
  -6   3   7       81.64       76.72      4.35 o 
  -5   3   7       54.31       72.30      4.07 o 
  -4   3   7      199.29      176.93      5.27 o 
  -3   3   7      897.21     1020.45     24.99 o 
  -1   3   7      400.36      343.64     16.67 o 
   0   3   7      213.42      180.28     11.63 o 
   1   3   7      401.51      254.76     27.16 o 
   3   3   7      897.13      970.77     33.23 o 
   4   3   7      200.96      166.60      6.26 o 
   5   3   7       54.44       70.51     11.63 o 
   6   3   7       80.78       67.88      9.14 o 
   7   3   7      139.39      153.95      8.04 o 
   8   3   7        9.25        1.93      4.43 o 
   9   3   7       67.91       72.82      7.09 o 
  10   3   7       29.29       28.21      4.47 o 
 -10   4   7        4.07        5.51      3.38 o 
  -9   4   7       41.13       41.47      5.95 o 
  -8   4   7       50.40       46.32      5.78 o 
  -7   4   7       41.90       47.04      4.27 o 
  -6   4   7       43.27       35.67      3.74 o 
  -5   4   7        3.70        5.42      2.58 o 
  -4   4   7      431.74      373.39      9.14 o 
  -3   4   7      173.69      139.56      4.66 o 
  -2   4   7      699.77      702.06     21.21 o 
  -1   4   7      138.71      179.39      6.69 o 
   0   4   7      165.64      256.98     11.25 o 
   1   4   7      136.92      177.32      7.28 o 
   2   4   7      693.50      701.89     19.80 o 
   3   4   7      171.96      138.21     13.60 o 
   4   4   7      430.64      347.32     10.30 o 
   5   4   7        3.77        6.43      3.33 o 
   6   4   7       43.85       31.12      4.81 o 
   7   4   7       42.90       51.70      5.51 o 
   8   4   7       49.23       53.16      6.38 o 
   9   4   7       41.78       54.14      5.79 o 
  10   4   7        3.94        4.13      3.46 o 
  -9   5   7       20.26       25.14      4.01 o 
  -8   5   7       57.99       62.79      5.11 o 
  -7   5   7      119.73      153.08      7.35 o 
  -6   5   7      185.97      239.75      7.79 o 
  -5   5   7      166.26      168.13      6.49 o 
  -4   5   7      413.73      448.26      9.82 o 
  -3   5   7      955.20     1175.03     25.43 o 
  -2   5   7      217.20      261.73      7.82 o 
  -1   5   7      147.93      141.24      5.10 o 
   0   5   7      370.65      372.17      9.08 o 
   1   5   7      152.02      142.42      6.09 o 
   2   5   7      219.34      259.11     13.47 o 
   3   5   7      947.04     1177.10     26.45 o 
   4   5   7      408.15      454.42     12.20 o 
   5   5   7      163.43      156.16      7.02 o 
   6   5   7      187.57      245.43      9.85 o 
   7   5   7      122.00      170.56     14.12 o 
   8   5   7       58.55       73.72      5.84 o 
   9   5   7       20.76       28.62      4.43 o 
  -9   6   7       42.55       26.20      3.69 o 
  -8   6   7       37.02       31.75      4.51 o 
  -7   6   7       15.46       14.01      3.78 o 
  -6   6   7       86.29      107.09      5.83 o 
  -5   6   7       46.03       48.60      4.72 o 
  -4   6   7       74.91       76.91      4.88 o 
  -3   6   7      731.31      787.16     18.08 o 
  -2   6   7     1181.46     1186.52     23.11 o 
  -1   6   7       59.13       79.43      4.71 o 
   0   6   7       35.18       49.13      3.88 o 
   1   6   7       58.26       74.82      5.31 o 
   2   6   7     1181.39     1157.76     29.83 o 
   3   6   7      729.24      761.41     18.41 o 
   4   6   7       76.35       67.04      5.35 o 
   5   6   7       46.44       59.82      5.08 o 
   6   6   7       88.00      119.47      9.53 o 
   7   6   7       15.52       16.89      3.88 o 
   8   6   7       36.04       28.52      4.76 o 
   9   6   7       42.56       27.51      6.60 o 
  -8   7   7       42.96       39.00      5.88 o 
  -7   7   7       17.68       12.19      3.34 o 
  -6   7   7      231.39      269.31     17.17 o 
  -5   7   7        9.96        6.54      3.62 o 
  -4   7   7      359.91      419.03     10.76 o 
  -3   7   7      112.48       98.14      5.51 o 
  -2   7   7       10.21        7.58      3.42 o 
  -1   7   7       23.17       20.44      3.40 o 
   0   7   7      227.55      216.80      7.29 o 
   1   7   7       24.33       26.14      4.15 o 
   2   7   7        8.81        6.90      3.69 o 
   3   7   7      111.46       94.65      6.11 o 
   4   7   7      367.14      435.02     12.31 o 
   5   7   7        9.26        7.99      4.74 o 
   6   7   7      232.60      269.29     20.77 o 
   7   7   7       17.99       23.42      5.35 o 
   8   7   7       42.94       54.99      8.04 o 
  -7   8   7       40.07       29.37      4.00 o 
  -6   8   7       12.52       15.14      3.97 o 
  -5   8   7        2.11        0.22      3.79 o 
  -4   8   7       88.51      113.26      7.85 o 
  -3   8   7       27.47       33.70      4.13 o 
  -2   8   7       31.90       39.63      4.35 o 
  -1   8   7       42.64       50.17      4.70 o 
   0   8   7      342.75      328.75     10.44 o 
   1   8   7       44.82       57.05      5.65 o 
   2   8   7       31.51       41.28      4.94 o 
   3   8   7       27.31       32.06      4.50 o 
   4   8   7       89.84      106.84      6.49 o 
   5   8   7        1.80        5.84      3.25 o 
   6   8   7       12.45        8.66      5.03 o 
   7   8   7       39.94       38.51      7.40 o 
  -6   9   7        7.74       10.21      3.48 o 
  -5   9   7      261.33      250.09     12.41 o 
  -4   9   7       52.77       40.70      7.13 o 
  -3   9   7      119.05      146.49     14.73 o 
  -2   9   7       26.36       25.75      3.81 o 
  -1   9   7       75.55       78.05      5.02 o 
   0   9   7       66.16       58.58      6.50 o 
   1   9   7       74.14       71.77      5.78 o 
   2   9   7       26.22       29.89      4.74 o 
   3   9   7      118.96      137.33      7.20 o 
   4   9   7       51.84       50.95      4.64 o 
   5   9   7      261.65      239.54     18.84 o 
   6   9   7        7.72        8.52      3.89 o 
  -5  10   7       53.76       38.57      4.87 o 
  -4  10   7       29.51       27.04      5.02 o 
  -3  10   7       49.70       50.40      6.05 o 
  -2  10   7       30.48       37.89      4.73 o 
  -1  10   7       17.32       16.85      4.06 o 
   0  10   7      129.87      138.96     15.81 o 
   1  10   7       17.90       20.16      4.92 o 
   2  10   7       30.36       39.39      5.50 o 
   3  10   7       50.07       47.84      5.31 o 
   4  10   7       30.04       22.61      4.12 o 
  -2  11   7       31.19       26.64      3.98 o 
  -1  11   7       16.26       10.56      2.91 o 
   0  11   7        4.67        7.62      4.52 o 
   1  11   7       16.34       22.14      4.94 o 
   2  11   7       31.13       27.09      5.82 o 
   3  11   7       11.46        5.60      5.17 o 
   1   0   8        3.19        6.39      3.23 o 
   2   0   8      446.92      362.34     32.12 o 
   3   0   8       56.11       88.65      9.06 o 
   4   0   8      613.67      207.65     16.52 o 
   5   0   8       78.57       53.33     11.01 o 
   6   0   8      286.42      182.32     19.56 o 
   7   0   8      231.95      222.67     33.47 o 
   8   0   8        6.92        5.32      6.87 o 
   9   0   8       69.53       61.42     11.02 o 
  10   0   8        4.73        3.24      2.89 o 
 -10   1   8        7.35        3.86      2.89 o 
  -9   1   8       33.67       34.11      5.16 o 
  -8   1   8      138.28      149.58      8.96 o 
  -7   1   8      221.85      247.20     11.08 o 
  -6   1   8      104.88       93.82      6.69 o 
  -5   1   8      105.67      122.37      5.85 o 
  -4   1   8      699.61      801.53     18.74 o 
  -3   1   8      581.84      634.14     17.84 o 
  -2   1   8     1284.77     1029.60     84.48 o 
  -1   1   8     1579.78     1382.63     55.24 o 
   0   1   8      137.63       64.14     14.08 o 
   2   1   8     1275.06     1082.48     66.25 o 
   3   1   8      584.69      599.79     22.66 o 
   4   1   8      688.01      795.09     23.45 o 
   5   1   8      103.83      126.62      7.06 o 
   6   1   8      103.34       91.10      6.87 o 
   7   1   8      221.94      246.53     19.56 o 
   8   1   8      134.94      131.22      8.47 o 
   9   1   8       32.95       21.88      5.20 o 
  10   1   8        7.30       14.94      7.32 o 
 -10   2   8       15.20       11.53      3.24 o 
  -9   2   8      124.65      129.37      6.75 o 
  -8   2   8       66.28       75.33      6.59 o 
  -7   2   8       46.70       50.94      4.54 o 
  -6   2   8       47.91       36.61      3.84 o 
  -5   2   8      497.55      700.38     15.11 o 
  -4   2   8      145.72      209.50      5.66 o 
  -3   2   8      229.57      267.61      7.22 o 
  -1   2   8     3370.56     2928.90    128.83 o 
   0   2   8      488.87      300.42     29.47 o 
   2   2   8      527.45       -7.26      7.26 o 
   3   2   8      219.38      248.97      9.60 o 
   4   2   8      146.67      201.65      7.62 o 
   5   2   8      490.04      662.22     17.81 o 
   6   2   8       48.17       32.67      4.92 o 
   7   2   8       45.38       50.25      5.65 o 
   8   2   8       66.20       65.76     10.25 o 
   9   2   8      125.18      138.19     17.34 o 
  10   2   8       15.04       21.27      5.70 o 
 -10   3   8       65.31       36.42      8.54 o 
  -9   3   8       20.40       19.99      3.68 o 
  -8   3   8       12.19       11.37      3.67 o 
  -7   3   8        0.52       -1.48      3.88 o 
  -6   3   8      420.39      458.89     10.53 o 
  -5   3   8       21.69       18.25      2.80 o 
  -4   3   8       72.55       47.02      3.34 o 
  -3   3   8      124.16      105.32      4.71 o 
  -2   3   8      437.18      562.97     18.63 o 
  -1   3   8      680.38      673.85     25.99 o 
   1   3   8      692.90      729.85     36.29 o 
   2   3   8      435.78      565.32     20.46 o 
   3   3   8      120.43      106.28      5.34 o 
   4   3   8       73.29       40.22      8.48 o 
   5   3   8       22.51       13.14      3.24 o 
   6   3   8      420.79      438.74     18.52 o 
   7   3   8        0.69        3.81      3.55 o 
   8   3   8       11.95       13.02      4.68 o 
   9   3   8       20.71       20.76      4.89 o 
  10   3   8       65.24       74.40      8.04 o 
 -10   4   8       14.96       12.71      6.25 o 
  -9   4   8        0.69        1.61      2.76 o 
  -8   4   8       18.62       19.18      3.92 o 
  -7   4   8      163.79      187.18      6.95 o 
  -6   4   8      114.33      145.15      6.37 o 
  -5   4   8      408.05      391.16     10.15 o 
  -4   4   8      377.23      499.39     11.57 o 
  -3   4   8      565.59      515.19     11.49 o 
  -2   4   8      241.83      233.49      8.33 o 
  -1   4   8      902.53      907.58     23.95 o 
   0   4   8     1142.51     1236.44     49.62 o 
   1   4   8      900.69      879.83     30.55 o 
   2   4   8      238.00      233.18      9.45 o 
   3   4   8      563.20      496.84     18.41 o 
   4   4   8      377.54      486.51     20.74 o 
   5   4   8      415.42      401.16     19.43 o 
   6   4   8      115.72      140.75      8.01 o 
   7   4   8      165.45      188.14      9.64 o 
   8   4   8       18.64       15.91      4.73 o 
   9   4   8        0.63        3.88      3.59 o 
  -9   5   8       14.04       10.51      3.35 o 
  -8   5   8        2.67        1.22      3.47 o 
  -7   5   8      127.34      146.43      6.48 o 
  -6   5   8      345.99      377.19     10.39 o 
  -5   5   8        8.37       10.30      3.17 o 
  -4   5   8      603.27      633.92     13.12 o 
  -3   5   8      478.85      500.37     14.28 o 
  -2   5   8       18.89       28.74      3.44 o 
  -1   5   8      507.20      508.44     17.31 o 
   0   5   8      855.64      773.93     18.73 o 
   1   5   8      508.19      512.15     16.05 o 
   2   5   8       19.62       27.43      4.44 o 
   3   5   8      475.24      519.76     29.01 o 
   4   5   8      599.76      641.92     23.63 o 
   5   5   8        8.77       14.02      3.81 o 
   6   5   8      347.15      379.84     19.23 o 
   7   5   8      128.76      169.58      8.03 o 
   8   5   8        2.66        8.03      3.89 o 
   9   5   8       13.95        9.94      3.52 o 
  -9   6   8        3.73       -1.72      4.52 o 
  -8   6   8       26.72       30.12      4.43 o 
  -7   6   8       65.93       68.58      5.61 o 
  -6   6   8       76.84       80.71      5.19 o 
  -5   6   8      392.47      447.83     12.55 o 
  -4   6   8      177.15      220.61      8.37 o 
  -3   6   8      371.53      400.19     10.43 o 
  -2   6   8      243.40      282.44      8.38 o 
  -1   6   8      306.94      318.96      8.90 o 
   0   6   8       28.32       26.80      3.42 o 
   1   6   8      307.33      316.68     13.87 o 
   2   6   8      243.72      274.80     10.21 o 
   3   6   8      373.94      405.44     13.59 o 
   4   6   8      177.75      210.45      9.56 o 
   5   6   8      384.46      439.25     20.53 o 
   6   6   8       77.15       92.66      8.71 o 
   7   6   8       67.03       76.00      6.03 o 
   8   6   8       26.30       25.55      7.84 o 
   9   6   8        3.85        5.81      6.03 o 
  -8   7   8       22.29       19.06      4.19 o 
  -7   7   8       25.02       13.04      4.10 o 
  -6   7   8       48.44       43.63      4.77 o 
  -5   7   8       43.86       65.03      5.45 o 
  -4   7   8       69.92       79.77      5.91 o 
  -3   7   8      476.56      505.37     12.92 o 
  -2   7   8       53.31       75.89      5.31 o 
  -1   7   8      441.12      483.76     12.21 o 
   0   7   8       18.81       14.34      3.51 o 
   1   7   8      436.94      474.71     13.75 o 
   2   7   8       55.99       85.17      5.89 o 
   3   7   8      476.81      525.11     14.08 o 
   4   7   8       71.69       75.54      5.64 o 
   5   7   8       46.04       67.95      6.54 o 
   6   7   8       47.47       43.43      6.55 o 
   7   7   8       25.06       19.22      4.98 o 
   8   7   8       22.65       17.36      5.80 o 
  -7   8   8       23.69       17.13      8.05 o 
  -6   8   8        9.88        1.97      3.60 o 
  -5   8   8       10.24        8.23      3.82 o 
  -4   8   8       32.54       29.18      4.50 o 
  -3   8   8       17.82       16.60      3.71 o 
  -2   8   8      251.62      280.17      8.88 o 
  -1   8   8      251.12      279.13      8.77 o 
   0   8   8      102.79       99.96      5.68 o 
   1   8   8      250.73      291.03     10.21 o 
   2   8   8      249.21      289.74      9.98 o 
   3   8   8       17.87       21.69      4.20 o 
   4   8   8       32.17       35.90      4.35 o 
   5   8   8       10.40        6.59      4.26 o 
   6   8   8       10.39        7.95      4.60 o 
   7   8   8       22.67       18.76      4.13 o 
  -6   9   8       56.57       33.83      6.90 o 
  -5   9   8        4.18        2.86      3.30 o 
  -4   9   8       72.05       68.79      5.89 o 
  -3   9   8       25.95       26.45      3.98 o 
  -2   9   8      124.74      148.01      9.56 o 
  -1   9   8        8.68        6.39      3.12 o 
   0   9   8        5.98        5.80      3.40 o 
   1   9   8        8.59        5.99      3.96 o 
   2   9   8      123.19      138.33      7.80 o 
   3   9   8       25.95       30.07      4.66 o 
   4   9   8       72.53       69.72      4.85 o 
   5   9   8        4.25        7.59      3.75 o 
   6   9   8       57.06       38.84      5.80 o 
  -4  10   8        7.33        4.29      4.42 o 
  -3  10   8       32.11       25.18      5.06 o 
  -2  10   8        9.41        2.72      4.75 o 
  -1  10   8       35.85       36.62      3.99 o 
   0  10   8       67.23       48.97      6.51 o 
   1  10   8       36.74       38.43      5.32 o 
   2  10   8        9.66        6.78      4.27 o 
   3  10   8       32.24       22.37      4.46 o 
   4  10   8        7.14        2.42      4.23 o 
   0  11   8        4.46        4.52      3.81 o 
   1  11   8        7.88        3.45      6.03 o 
   2  11   8        3.80        1.72      5.38 o 
   2   0   9      408.99      459.56     18.10 o 
   3   0   9      831.14      738.91     26.93 o 
   4   0   9       10.06        3.92      3.02 o 
   5   0   9       23.51       43.53     14.98 o 
   6   0   9       15.48       12.86      3.93 o 
   7   0   9      167.02       53.11     41.55 o 
   8   0   9       89.22       99.15      9.31 o 
   9   0   9       18.60       15.13      5.26 o 
  10   0   9        1.11        2.62      2.64 o 
 -10   1   9        4.05        2.72      3.05 o 
  -9   1   9       35.81       29.24      4.16 o 
  -8   1   9       33.97       36.55      5.40 o 
  -7   1   9       46.27       60.58     11.27 o 
  -6   1   9      404.66      417.58     19.23 o 
  -5   1   9      117.89      116.17      5.81 o 
  -4   1   9      347.20      348.11     15.08 o 
  -3   1   9      111.68      110.63      5.37 o 
  -2   1   9      877.30      988.79     26.17 o 
   2   1   9      873.08      961.54     33.70 o 
   3   1   9      112.15       99.24      6.74 o 
   4   1   9      348.09      371.01     12.91 o 
   5   1   9      118.60      122.01      7.25 o 
   6   1   9      402.90      451.96     15.90 o 
   7   1   9       47.63       57.98      6.56 o 
   8   1   9       33.43       27.94      5.83 o 
   9   1   9       36.18       30.13      5.60 o 
  10   1   9        4.04        1.40      3.56 o 
 -10   2   9       22.38        4.15      3.83 o 
  -9   2   9       83.46       82.66     10.13 o 
  -8   2   9       49.39       56.29      8.09 o 
  -7   2   9       28.11       36.72      5.04 o 
  -6   2   9      435.58      417.65     10.04 o 
  -5   2   9        4.61        7.38      2.40 o 
  -4   2   9      492.62      536.80     12.32 o 
  -3   2   9      283.08      222.08      7.93 o 
  -2   2   9      429.66      519.72     11.47 o 
  -1   2   9       61.87       97.90      7.31 o 
   1   2   9       60.03       99.50     11.44 o 
   2   2   9      420.57      479.73     20.92 o 
   3   2   9      289.07      225.08      7.62 o 
   4   2   9      494.08      500.25     21.75 o 
   5   2   9        4.34        6.05      3.71 o 
   6   2   9      434.53      430.20     15.49 o 
   7   2   9       28.09       35.11      5.36 o 
   8   2   9       51.28       54.05      9.40 o 
   9   2   9       83.42       94.37     19.29 o 
  10   2   9       22.97       14.41      9.91 o 
  -9   3   9       69.49       53.83      6.24 o 
  -8   3   9       22.42       20.17      3.75 o 
  -7   3   9       12.22        3.16      3.15 o 
  -6   3   9       20.95       36.48      3.66 o 
  -5   3   9       49.79       92.33      4.70 o 
  -4   3   9      382.58      504.24     11.96 o 
  -3   3   9      188.84      227.19      7.41 o 
  -2   3   9      297.81      326.36      8.32 o 
  -1   3   9      368.80      403.75     11.26 o 
   0   3   9      891.88     1003.45     35.62 o 
   1   3   9      366.05      415.11     13.47 o 
   2   3   9      296.98      313.29      9.68 o 
   3   3   9      186.45      214.25      6.90 o 
   4   3   9      378.61      463.89     13.65 o 
   5   3   9       48.88       85.75     11.24 o 
   6   3   9       22.12       36.42      7.37 o 
   7   3   9       12.37       11.74      4.81 o 
   8   3   9       22.86       21.99      4.97 o 
   9   3   9       69.16       64.48      6.33 o 
  -9   4   9       16.87       10.41      3.69 o 
  -8   4   9       47.35       49.48      5.41 o 
  -7   4   9      146.26      169.78      6.80 o 
  -6   4   9       85.82      108.57      5.83 o 
  -5   4   9      909.42      997.69     20.48 o 
  -4   4   9       18.59       23.11      3.26 o 
  -3   4   9       78.22       58.47      5.90 o 
  -2   4   9      297.67      343.55      9.64 o 
  -1   4   9     1060.50     1255.31     32.04 o 
   0   4   9       63.13      100.28      9.22 o 
   1   4   9     1075.38     1192.93     39.24 o 
   2   4   9      297.14      361.17     12.41 o 
   3   4   9       77.89       57.57      8.40 o 
   4   4   9       18.51       23.63      3.58 o 
   5   4   9      910.16      950.08     40.91 o 
   6   4   9       84.73      105.80      8.57 o 
   7   4   9      146.62      185.78     13.13 o 
   8   4   9       47.53       56.96      7.31 o 
   9   4   9       17.03       18.00      4.25 o 
  -9   5   9       12.49       11.90      3.75 o 
  -8   5   9        8.30        3.67      3.18 o 
  -7   5   9       14.36       24.69      3.60 o 
  -6   5   9      250.10      270.97      9.26 o 
  -5   5   9       32.41       41.58      4.11 o 
  -4   5   9      191.73      202.53      6.87 o 
  -3   5   9      184.51      213.85      7.74 o 
  -2   5   9       31.49       32.03      4.51 o 
  -1   5   9       55.05       76.80      5.90 o 
   0   5   9      113.02      125.67      7.08 o 
   1   5   9       53.67       76.65      7.69 o 
   2   5   9       29.11       28.07      4.40 o 
   3   5   9      181.79      215.61     12.10 o 
   4   5   9      188.89      196.72     14.85 o 
   5   5   9       33.44       43.27      5.37 o 
   6   5   9      248.73      267.45     16.32 o 
   7   5   9       14.68       18.67      4.06 o 
   8   5   9        8.56       13.78      3.98 o 
   9   5   9       12.31       14.23      4.83 o 
  -8   6   9       74.60       70.86      6.04 o 
  -7   6   9      102.52      124.11      5.87 o 
  -6   6   9      126.82      131.63      6.36 o 
  -5   6   9      124.87      129.32      6.41 o 
  -4   6   9      294.28      347.37      9.67 o 
  -3   6   9      124.43      121.43      6.16 o 
  -2   6   9      610.81      614.52     14.57 o 
  -1   6   9      109.88      125.72      7.05 o 
   0   6   9      168.22      180.23      7.23 o 
   1   6   9      109.08      124.34      8.05 o 
   2   6   9      613.22      635.51     21.70 o 
   3   6   9      123.68      129.46      8.67 o 
   4   6   9      295.09      349.10     12.88 o 
   5   6   9      129.23      148.19     10.19 o 
   6   6   9      124.20      142.98      9.38 o 
   7   6   9      101.44      123.01     11.44 o 
   8   6   9       75.79       73.92      5.95 o 
  -8   7   9        4.06        3.01      5.17 o 
  -7   7   9       12.69       13.94      4.20 o 
  -6   7   9      156.86      154.25     11.23 o 
  -5   7   9       33.42       39.80      4.60 o 
  -4   7   9       19.35       21.97      4.27 o 
  -3   7   9      267.84      344.91     10.07 o 
  -2   7   9      275.94      281.49      8.98 o 
  -1   7   9       78.00       65.25      4.95 o 
   0   7   9      170.20      179.54      9.36 o 
   1   7   9       78.61       62.95      6.64 o 
   2   7   9      278.04      285.11     12.13 o 
   3   7   9      268.69      353.37     13.07 o 
   4   7   9       20.30       19.67      4.63 o 
   5   7   9       33.10       43.69      5.79 o 
   6   7   9      157.33      169.04     10.04 o 
   7   7   9       12.64       19.32      4.60 o 
   8   7   9        3.80        4.95      4.62 o 
  -7   8   9       25.82       31.90      6.47 o 
  -6   8   9       23.49       25.66      4.31 o 
  -5   8   9       13.62       11.77      3.62 o 
  -4   8   9       74.75       84.85      6.32 o 
  -3   8   9      498.90      598.42     14.33 o 
  -2   8   9        5.06        0.41      3.08 o 
  -1   8   9       45.75       46.15      4.41 o 
   0   8   9       26.18       20.13      3.53 o 
   1   8   9       43.94       45.67      5.07 o 
   2   8   9        4.70        3.01      4.34 o 
   3   8   9      498.57      612.32     21.51 o 
   4   8   9       73.48       84.70      6.92 o 
   5   8   9       14.05       15.64      4.54 o 
   6   8   9       23.73       20.13      4.88 o 
   7   8   9       26.00       21.66      8.20 o 
  -5   9   9       31.64       23.81      3.79 o 
  -4   9   9       35.95       30.06      4.29 o 
  -3   9   9       68.54       67.19      4.60 o 
  -2   9   9       66.44       69.41      4.77 o 
  -1   9   9       45.13       41.35      4.09 o 
   0   9   9       12.76       11.29      4.16 o 
   1   9   9       43.44       41.83      4.90 o 
   2   9   9       65.33       82.94      6.88 o 
   3   9   9       69.16       65.55      6.35 o 
   4   9   9       35.20       37.04      5.14 o 
   5   9   9       31.71       27.90      3.97 o 
   6   9   9       32.98       19.83      5.82 o 
  -4  10   9       18.87       13.36      4.96 o 
  -3  10   9       10.21        8.69      5.06 o 
  -2  10   9        9.72        9.54      2.92 o 
  -1  10   9       16.11        9.03      4.79 o 
   0  10   9      149.76      142.30     12.22 o 
   1  10   9       16.32       19.73      5.46 o 
   2  10   9       10.18        7.19      3.74 o 
   3  10   9       10.73        9.41      4.79 o 
   4  10   9       19.48       11.46      4.74 o 
   0   0  10     1179.86     1306.54     62.37 o 
   1   0  10      461.76      543.61     20.92 o 
   2   0  10      258.09      352.06     12.00 o 
   3   0  10       64.24      108.32      5.94 o 
   4   0  10       95.50       17.91     11.50 o 
   5   0  10        8.65        3.89      6.34 o 
   7   0  10      180.42       41.49     35.29 o 
   8   0  10       77.66       76.07     20.83 o 
   9   0  10       66.41       61.62     10.63 o 
  10   0  10        0.55        2.38      5.38 o 
 -10   1  10        4.14        4.22      4.72 o 
  -9   1  10       12.91       11.26      3.66 o 
  -8   1  10       47.16       34.06      5.10 o 
  -7   1  10      113.65      131.93      7.59 o 
  -6   1  10      183.32      231.87     12.86 o 
  -5   1  10       26.53       17.72      5.51 o 
  -4   1  10      273.04      319.01     13.34 o 
  -3   1  10      260.64      304.23      9.65 o 
  -2   1  10      185.26      223.96     10.10 o 
  -1   1  10      481.20      508.84     13.00 o 
   0   1  10      553.15      648.71     24.02 o 
   1   1  10      472.78      483.65     17.29 o 
   2   1  10      184.48      221.15      9.30 o 
   3   1  10      258.69      305.66     11.67 o 
   4   1  10      273.76      323.76     12.33 o 
   5   1  10       24.85       13.06      7.21 o 
   6   1  10      183.40      228.56     13.24 o 
   7   1  10      114.08      129.97     10.21 o 
   8   1  10       46.25       27.70      5.51 o 
   9   1  10       13.19       17.81      3.96 o 
  10   1  10        4.12        2.96      3.17 o 
  -9   2  10       21.19       14.88      4.11 o 
  -8   2  10       20.52       26.08      3.85 o 
  -7   2  10      172.00      184.25      8.75 o 
  -6   2  10      111.34      133.64      6.95 o 
  -5   2  10      636.76      737.74     18.31 o 
  -4   2  10      261.27      287.94      8.31 o 
  -3   2  10      197.83      253.39      8.33 o 
  -2   2  10      187.25      138.27      5.42 o 
  -1   2  10      503.72      485.77     11.68 o 
   0   2  10      791.16      894.22     19.21 o 
   1   2  10      502.62      466.25     13.09 o 
   2   2  10      187.13      138.71      5.98 o 
   3   2  10      199.36      255.08      9.76 o 
   4   2  10      262.82      276.47     11.42 o 
   5   2  10      638.77      746.11     23.42 o 
   6   2  10      111.77      140.90     10.09 o 
   7   2  10      171.73      174.97     11.77 o 
   8   2  10       20.19       23.64      5.85 o 
   9   2  10       22.03       14.64      5.76 o 
  -9   3  10       14.37        6.75      3.54 o 
  -8   3  10       67.92       65.77      7.27 o 
  -7   3  10      118.13      140.52      7.68 o 
  -6   3  10       14.59       14.69      3.31 o 
  -5   3  10        4.25       11.74      3.15 o 
  -4   3  10      263.38      280.25      9.00 o 
  -3   3  10      111.85      175.23      6.06 o 
  -2   3  10       27.20       39.99      3.62 o 
  -1   3  10      292.42      329.34      8.87 o 
   0   3  10      648.12      571.16     13.32 o 
   1   3  10      286.76      313.15      9.06 o 
   2   3  10       29.07       31.67      4.52 o 
   3   3  10      110.44      171.12      6.52 o 
   4   3  10      263.62      269.92      9.52 o 
   5   3  10        4.58       11.82      3.63 o 
   6   3  10       13.88       14.02      6.16 o 
   7   3  10      115.75      119.34     18.81 o 
   8   3  10       68.95       73.18      9.13 o 
   9   3  10       14.44        8.68      4.55 o 
  -9   4  10        3.46       -2.00      4.10 o 
  -8   4  10       44.81       39.48      5.01 o 
  -7   4  10        3.01        2.20      3.17 o 
  -6   4  10       68.51       60.95      4.79 o 
  -5   4  10      194.89      234.00      9.53 o 
  -4   4  10     1319.73     1487.48     36.35 o 
  -3   4  10      102.17       92.08      5.44 o 
  -2   4  10      548.89      567.32     14.90 o 
  -1   4  10      826.25      870.23     24.30 o 
   0   4  10      707.90      777.54     21.89 o 
   1   4  10      818.73      889.87     42.92 o 
   2   4  10      558.14      552.75     20.26 o 
   3   4  10      103.01       91.19      9.83 o 
   4   4  10     1316.07     1409.58     39.74 o 
   5   4  10      192.20      224.41     13.47 o 
   6   4  10       67.00       53.16      7.09 o 
   7   4  10        3.26        4.97      3.58 o 
   8   4  10       46.83       48.52      5.79 o 
   9   4  10        3.57        7.22      3.16 o 
  -8   5  10       70.75       49.59      6.99 o 
  -7   5  10       61.07       70.02      5.31 o 
  -6   5  10       35.06       42.32      4.74 o 
  -5   5  10       11.89       14.37      3.38 o 
  -4   5  10      177.48      199.00      7.85 o 
  -3   5  10       22.70       27.12      4.82 o 
  -2   5  10      189.51      208.54      9.20 o 
  -1   5  10      204.82      207.38      8.91 o 
   0   5  10       23.41       20.71      3.50 o 
   1   5  10      205.93      208.15      9.55 o 
   2   5  10      191.25      227.87     17.43 o 
   3   5  10       22.28       22.52      5.05 o 
   4   5  10      177.23      221.84      9.67 o 
   5   5  10       11.58       12.36      4.24 o 
   6   5  10       35.26       42.13      5.33 o 
   7   5  10       61.35       56.90      6.87 o 
   8   5  10       69.90       49.87      5.55 o 
  -8   6  10       32.59       27.52      7.87 o 
  -7   6  10      159.38      156.07      6.02 o 
  -6   6  10       36.83       37.34      4.05 o 
  -5   6  10       72.23       65.90      4.81 o 
  -4   6  10       45.39       45.53      5.85 o 
  -3   6  10       88.36      108.27      7.01 o 
  -2   6  10      500.59      548.31     14.94 o 
  -1   6  10       62.40       65.35      5.19 o 
   0   6  10      218.65      308.45     10.24 o 
   1   6  10       64.23       61.86      9.49 o 
   2   6  10      503.29      511.27     16.68 o 
   3   6  10       89.60      112.83      8.05 o 
   4   6  10       47.21       45.61      5.92 o 
   5   6  10       73.36       84.06      8.22 o 
   6   6  10       36.64       49.33      6.77 o 
   7   6  10      159.98      168.05     46.75 o 
   8   6  10       31.97       37.70      6.92 o 
  -7   7  10       16.89        9.30      3.68 o 
  -6   7  10       45.02       38.75      4.54 o 
  -5   7  10       78.44       82.38      8.12 o 
  -4   7  10       53.73       57.19      6.34 o 
  -3   7  10      154.99      174.42      7.25 o 
  -2   7  10       55.00       79.97      5.90 o 
  -1   7  10       80.79       99.19      8.91 o 
   0   7  10       48.40       43.37      4.88 o 
   1   7  10       80.55       96.38     15.04 o 
   2   7  10       56.13       72.48      6.88 o 
   3   7  10      155.08      172.52      9.24 o 
   4   7  10       53.81       63.31      6.60 o 
   5   7  10       77.62       79.16      8.07 o 
   6   7  10       45.65       42.56      5.89 o 
   7   7  10       16.87       15.29      4.11 o 
  -6   8  10       42.02       62.89      6.29 o 
  -5   8  10       67.70       66.70      7.29 o 
  -4   8  10        3.64        0.71      3.52 o 
  -3   8  10       30.62       30.87      4.02 o 
  -2   8  10      355.00      401.27     12.45 o 
  -1   8  10      158.80      189.18      8.12 o 
   0   8  10       63.72       77.41      6.28 o 
   1   8  10      155.82      184.72     10.02 o 
   2   8  10      353.84      405.43     16.13 o 
   3   8  10       29.28       37.91      5.62 o 
   4   8  10        3.94        3.21      4.18 o 
   5   8  10       68.28       68.28     11.06 o 
   6   8  10       41.85       55.43      6.30 o 
  -5   9  10       11.93       11.14      4.42 o 
  -4   9  10       24.27       15.50      3.57 o 
  -3   9  10        1.48       -0.86      3.01 o 
  -2   9  10        6.74        3.31      3.73 o 
  -1   9  10        7.40       -0.13      3.64 o 
   0   9  10        1.84       -2.42      4.35 o 
   1   9  10        7.81        4.50      4.44 o 
   2   9  10        6.83        3.50      4.34 o 
   3   9  10        1.57        4.14      4.05 o 
   4   9  10       24.89       13.09      4.04 o 
   5   9  10       12.34       11.12      4.52 o 
  -3  10  10        3.19       -4.31      4.31 o 
  -2  10  10       19.28        9.46      3.05 o 
  -1  10  10       16.27       10.42      3.72 o 
   0  10  10      242.41      202.46     23.41 o 
   1  10  10       16.61        6.65      5.03 o 
   2  10  10       19.40       16.16      3.69 o 
   3  10  10        3.52        1.21      4.09 o 
   1   0  11     1054.49     1229.04     44.87 o 
   2   0  11      694.36      717.23     21.50 o 
   3   0  11       24.54       12.22      3.57 o 
   4   0  11       49.67       30.35      7.32 o 
   5   0  11        3.31       -3.70      3.70 o 
   6   0  11      118.33      154.21     76.72 o 
   7   0  11      134.91      112.59     15.01 o 
   8   0  11      164.58      161.04     13.21 o 
   9   0  11       17.56       14.87      3.81 o 
  -9   1  11       27.71       16.39      5.44 o 
  -8   1  11        3.41        7.88      4.03 o 
  -7   1  11       20.66       10.24      3.88 o 
  -6   1  11       32.73       24.55      8.07 o 
  -5   1  11       78.11       92.19      9.12 o 
  -4   1  11      521.45      599.64     19.02 o 
  -3   1  11      186.26      238.57     16.82 o 
  -2   1  11       57.98       81.41     10.59 o 
  -1   1  11      944.94     1003.77     27.52 o 
   0   1  11        0.72       -0.56      2.50 o 
   1   1  11      950.57      944.91     64.03 o 
   2   1  11       57.24       77.97      9.37 o 
   3   1  11      193.19      243.09      8.80 o 
   4   1  11      517.72      573.92     22.95 o 
   5   1  11       79.00       77.05     13.15 o 
   6   1  11       32.61       21.87      5.91 o 
   7   1  11       20.37       18.55      5.61 o 
   8   1  11        3.43       -1.09      3.24 o 
   9   1  11       28.19       16.59      4.85 o 
  -9   2  11       11.28        9.41      4.30 o 
  -8   2  11      107.00       97.60     10.88 o 
  -7   2  11       41.69       45.51      5.28 o 
  -6   2  11      121.58      143.26      7.45 o 
  -5   2  11      294.94      284.30      9.97 o 
  -4   2  11      503.64      622.25     14.64 o 
  -3   2  11       86.93      115.46      6.76 o 
  -2   2  11      715.62      733.22     16.92 o 
  -1   2  11       93.88      109.83      5.34 o 
   0   2  11      129.82      130.18      6.13 o 
   1   2  11       93.64      105.86      6.21 o 
   2   2  11      719.87      728.51     19.11 o 
   3   2  11       86.20      118.23      8.02 o 
   4   2  11      506.34      613.85     20.42 o 
   5   2  11      293.67      281.88     12.19 o 
   6   2  11      120.10      126.07     10.57 o 
   7   2  11       41.44       50.37      6.01 o 
   8   2  11      107.91      121.00     28.11 o 
   9   2  11       11.38        5.21      3.78 o 
  -9   3  11       18.28        6.72      3.38 o 
  -8   3  11       16.03       20.41      4.30 o 
  -7   3  11      124.37      155.48      8.45 o 
  -6   3  11        3.51        5.26      3.41 o 
  -5   3  11      706.63      886.37     19.69 o 
  -4   3  11       39.29       48.43      4.24 o 
  -3   3  11      173.71      220.50      7.55 o 
  -2   3  11      117.65      115.89      5.88 o 
  -1   3  11       46.65       71.08      4.65 o 
   0   3  11      363.15      458.02     11.55 o 
   1   3  11       47.98       69.92      5.20 o 
   2   3  11      119.57      107.57      6.41 o 
   3   3  11      170.33      206.87      7.51 o 
   4   3  11       39.85       47.21      5.76 o 
   5   3  11      703.29      872.13     28.65 o 
   6   3  11        3.40        9.14      5.41 o 
   7   3  11      125.19      138.68     10.05 o 
   8   3  11       15.80       24.17      4.89 o 
   9   3  11       17.63       10.00      3.77 o 
  -8   4  11       36.08       42.64      8.29 o 
  -7   4  11        1.37       -0.46      3.70 o 
  -6   4  11       16.01       16.41      4.44 o 
  -5   4  11      616.48      810.89     19.94 o 
  -4   4  11      221.94      243.67      9.34 o 
  -3   4  11      385.44      445.39     13.06 o 
  -2   4  11      226.16      211.69      8.13 o 
  -1   4  11      681.21      860.24     27.61 o 
   0   4  11       13.63       20.97      3.66 o 
   1   4  11      674.61      790.72     24.68 o 
   2   4  11      230.86      207.31      8.30 o 
   3   4  11      386.98      442.54     13.39 o 
   4   4  11      224.79      256.68     10.68 o 
   5   4  11      611.85      754.72     38.94 o 
   6   4  11       16.37       28.87      4.60 o 
   7   4  11        1.65        3.06      4.05 o 
   8   4  11       36.21       42.49      8.56 o 
  -8   5  11       18.01       17.79      3.78 o 
  -7   5  11        7.75        7.67      4.07 o 
  -6   5  11       76.03       73.57      5.51 o 
  -5   5  11       38.12       41.08      5.85 o 
  -4   5  11      116.41      123.41      7.16 o 
  -3   5  11      101.19      122.68     11.49 o 
  -2   5  11        7.57        3.29      3.62 o 
  -1   5  11      228.45      234.29      9.87 o 
   0   5  11      250.72      249.92      9.02 o 
   1   5  11      225.88      226.89     10.13 o 
   2   5  11        7.71        8.70      4.26 o 
   3   5  11      100.42      135.74     10.60 o 
   4   5  11      116.60      126.77      7.14 o 
   5   5  11       36.46       41.44      5.47 o 
   6   5  11       75.23       79.89      6.48 o 
   7   5  11        7.77       10.39      3.79 o 
   8   5  11       18.20       17.17      3.67 o 
  -8   6  11       53.08       35.60      6.90 o 
  -7   6  11       35.49       35.27      7.93 o 
  -6   6  11       86.65       88.29      6.23 o 
  -5   6  11        6.14        7.87      4.16 o 
  -4   6  11      150.90      144.33      7.91 o 
  -3   6  11       53.71       56.91      6.32 o 
  -2   6  11      521.89      650.79     17.47 o 
  -1   6  11        3.71        0.85      3.42 o 
   0   6  11      457.53      519.17     14.68 o 
   1   6  11        3.47        8.93      4.59 o 
   2   6  11      521.91      648.43     19.56 o 
   3   6  11       53.20       50.53      6.23 o 
   4   6  11      151.60      138.09      9.84 o 
   5   6  11        5.85       10.23      4.97 o 
   6   6  11       85.08      100.72      8.56 o 
   7   6  11       34.79       47.05     14.72 o 
   8   6  11       52.70       36.68     14.67 o 
  -7   7  11        6.12       -0.86      5.17 o 
  -6   7  11        2.21        4.08      3.56 o 
  -5   7  11       93.38       81.12      6.83 o 
  -4   7  11       73.63       89.44      5.95 o 
  -3   7  11       49.91       69.31      5.82 o 
  -2   7  11       21.74       16.55      4.22 o 
  -1   7  11        2.52        1.09      3.47 o 
   0   7  11        5.29        3.21      3.73 o 
   1   7  11        2.89        2.57      4.25 o 
   2   7  11       21.90       23.42      5.39 o 
   3   7  11       49.25       71.08      6.73 o 
   4   7  11       73.34       73.29      6.84 o 
   5   7  11       94.30       96.69     10.86 o 
   6   7  11        2.17        3.63      4.24 o 
   7   7  11        6.03        1.95      4.76 o 
  -6   8  11       19.95       19.45      4.11 o 
  -5   8  11       25.34       31.59      4.45 o 
  -4   8  11       54.36       59.03      5.80 o 
  -3   8  11       51.26       62.29      5.19 o 
  -2   8  11       14.94       20.02      3.93 o 
  -1   8  11      172.20      203.66      9.62 o 
   0   8  11      120.46      137.27     11.57 o 
   1   8  11      173.14      208.82     10.05 o 
   2   8  11       15.55       19.21      5.00 o 
   3   8  11       53.41       56.46      6.10 o 
   4   8  11       55.64       53.76      5.93 o 
   5   8  11       25.65       40.61      5.47 o 
   6   8  11       20.62       15.77      3.82 o 
  -4   9  11       18.92        8.26      3.23 o 
  -3   9  11        4.65        7.96      2.98 o 
  -2   9  11       34.75       35.07      4.05 o 
  -1   9  11        3.59        0.57      3.09 o 
   0   9  11        7.21       11.28      4.71 o 
   1   9  11        3.71        1.37      3.85 o 
   2   9  11       34.69       31.62      6.74 o 
   3   9  11        4.99        2.39      3.89 o 
   4   9  11       18.98       15.27      3.81 o 
  -1  10  11       36.83       30.78     10.46 o 
   0  10  11       11.10        0.91      4.20 o 
   1  10  11       36.81       21.57      3.80 o 
   2  10  11       74.97       65.90      6.30 o 
   0   0  12      275.62      295.40     20.00 o 
   1   0  12        3.95        6.78      3.52 o 
   2   0  12     1264.02     1436.35     39.28 o 
   3   0  12      194.27      246.57     10.57 o 
   5   0  12      164.99      207.65     10.03 o 
   6   0  12       69.34       48.86      9.89 o 
   7   0  12       10.33       11.74      5.09 o 
   8   0  12      118.41      146.45     16.82 o 
   9   0  12       13.56       11.63      3.40 o 
  -9   1  12       16.11        6.35      3.12 o 
  -8   1  12       36.78       35.84      7.28 o 
  -7   1  12      142.73      166.83      9.32 o 
  -6   1  12       24.96       22.39      4.88 o 
  -5   1  12        7.38        5.05      4.48 o 
  -4   1  12       60.52       54.52     10.81 o 
  -3   1  12       78.48       89.25      8.88 o 
  -2   1  12       78.66       95.93      7.15 o 
  -1   1  12      498.81      600.32     18.93 o 
   0   1  12       34.39       30.01      6.55 o 
   1   1  12      507.25      616.41     23.85 o 
   2   1  12       76.43       84.05      6.92 o 
   3   1  12       78.65       91.73      6.26 o 
   4   1  12       58.63       50.37     11.37 o 
   5   1  12        7.70       12.31      5.47 o 
   6   1  12       25.14       16.40      5.89 o 
   7   1  12      143.65      174.18     11.05 o 
   8   1  12       36.21       31.11      5.29 o 
   9   1  12       16.44       11.72      4.06 o 
  -9   2  12       25.43       13.51      7.64 o 
  -8   2  12        0.63       -0.48      3.23 o 
  -7   2  12      137.30      146.28      7.41 o 
  -6   2  12       83.04       77.87      6.47 o 
  -5   2  12      243.76      237.56      9.78 o 
  -4   2  12      264.08      366.49     12.48 o 
  -3   2  12      104.73      132.19      6.64 o 
  -2   2  12      159.80      128.12      5.86 o 
  -1   2  12      108.90      133.13      7.12 o 
   0   2  12       91.90      123.53      6.49 o 
   1   2  12      110.84      127.56      6.66 o 
   2   2  12      160.60      124.39      6.50 o 
   3   2  12      109.28      155.60      9.01 o 
   4   2  12      263.55      378.52     18.80 o 
   5   2  12      240.00      248.88     11.55 o 
   6   2  12       83.83       74.87      9.61 o 
   7   2  12      136.87      130.86     18.15 o 
   8   2  12        0.72        1.18      3.81 o 
   9   2  12       25.92       19.57      4.05 o 
  -9   3  12       17.14       18.53      5.82 o 
  -8   3  12       11.06       10.35      3.81 o 
  -7   3  12       32.47       25.91      8.84 o 
  -6   3  12       15.69       12.56      6.70 o 
  -5   3  12        5.87        5.60      4.33 o 
  -4   3  12        6.58        5.92      3.55 o 
  -3   3  12      198.79      221.49      7.84 o 
  -2   3  12       23.72       34.85      3.95 o 
  -1   3  12      198.43      242.97      7.91 o 
   0   3  12      362.45      406.33     10.95 o 
   1   3  12      195.60      240.14      9.13 o 
   2   3  12       24.18       35.99      4.46 o 
   3   3  12      198.08      204.44     11.73 o 
   4   3  12        6.63        9.36      4.23 o 
   5   3  12        5.39       11.94      4.63 o 
   6   3  12       15.82       13.79      5.66 o 
   7   3  12       31.45       28.70      7.43 o 
   8   3  12       10.96        4.28      3.92 o 
   9   3  12       16.91        8.19      5.17 o 
  -8   4  12        1.39       -0.85      3.03 o 
  -7   4  12       61.33       74.20      6.56 o 
  -6   4  12      229.25      251.37     11.35 o 
  -5   4  12       98.83       66.56      8.38 o 
  -4   4  12      132.26      157.77      7.70 o 
  -3   4  12       32.07       28.75      4.27 o 
  -2   4  12      101.14      146.62      7.25 o 
  -1   4  12      131.77      161.69      9.89 o 
   0   4  12      677.00      806.21     20.34 o 
   1   4  12      134.03      166.62     10.53 o 
   2   4  12      100.26      136.34      8.29 o 
   3   4  12       31.96       34.58      4.62 o 
   4   4  12      130.63      150.37     13.80 o 
   5   4  12      100.60       58.22      6.00 o 
   6   4  12      228.90      256.46     13.20 o 
   7   4  12       61.07       69.18      7.05 o 
   8   4  12        1.33       -0.16      3.03 o 
  -8   5  12       26.01       18.04      3.87 o 
  -7   5  12       26.81       22.22      8.52 o 
  -6   5  12      193.72      211.46     11.66 o 
  -5   5  12        6.25        9.03      3.39 o 
  -4   5  12        6.03        8.29      3.62 o 
  -3   5  12       11.57       17.79      3.96 o 
  -2   5  12       93.31      119.37      8.18 o 
  -1   5  12      124.56      128.24      7.43 o 
   0   5  12       18.39       20.88      4.24 o 
   1   5  12      124.09      135.87      9.10 o 
   2   5  12       95.03      121.99      9.16 o 
   3   5  12       11.74       26.36      5.45 o 
   4   5  12        6.06        8.57      3.62 o 
   5   5  12        5.77       19.96      4.54 o 
   6   5  12      194.15      186.34      8.89 o 
   7   5  12       26.94       22.44      4.41 o 
   8   5  12       25.78       14.87      6.15 o 
  -7   6  12       87.90       93.17      7.70 o 
  -6   6  12       38.79       40.93      6.69 o 
  -5   6  12       69.75       90.91      7.46 o 
  -4   6  12        4.00        3.61      3.43 o 
  -3   6  12      193.04      267.42      9.69 o 
  -2   6  12       23.40       31.64      4.63 o 
  -1   6  12      141.69      146.63      7.70 o 
   0   6  12       96.40      105.19      6.87 o 
   1   6  12      143.89      146.33      8.84 o 
   2   6  12       23.34       33.53      5.62 o 
   3   6  12      194.90      245.55     10.98 o 
   4   6  12        4.25       -2.83      4.03 o 
   5   6  12       69.87       88.88      8.22 o 
   6   6  12       38.76       44.66      6.14 o 
   7   6  12       88.25       89.21     16.74 o 
  -6   7  12        5.30        7.18      4.26 o 
  -5   7  12       57.86       47.24      8.94 o 
  -4   7  12       43.13       33.98      4.53 o 
  -3   7  12       48.94       60.38      5.54 o 
  -2   7  12       20.67       15.19      4.14 o 
  -1   7  12      118.72      128.24      7.51 o 
   0   7  12       38.57       25.71      4.47 o 
   1   7  12      117.39      128.68      9.00 o 
   2   7  12       20.26       17.42      5.37 o 
   3   7  12       48.88       54.43      6.26 o 
   4   7  12       42.44       42.34      5.46 o 
   5   7  12       58.48       51.45      7.91 o 
   6   7  12        5.25        3.39      3.77 o 
  -5   8  12       39.53       42.61      5.56 o 
  -4   8  12      117.77      113.23     11.45 o 
  -3   8  12        7.04        8.81      3.39 o 
  -2   8  12       46.61       63.99      5.24 o 
  -1   8  12        6.29       -2.04      3.51 o 
   0   8  12        1.59        4.23      4.39 o 
   1   8  12        6.64       11.96      7.08 o 
   2   8  12       48.76       58.37      6.26 o 
   3   8  12        6.59        8.34      4.26 o 
   4   8  12      118.47      123.59      9.05 o 
   5   8  12       39.48       35.69      5.72 o 
  -4   9  12       32.64       23.71      5.82 o 
  -3   9  12        8.52        5.07      3.29 o 
  -2   9  12       55.29       62.66      4.43 o 
  -1   9  12       25.63       25.17      3.64 o 
   0   9  12       31.84       20.60      4.63 o 
   1   9  12       25.80       25.10      4.71 o 
   2   9  12       55.18       60.97      5.47 o 
   3   9  12        8.73       11.17      3.73 o 
   4   9  12       33.02       26.03      4.41 o 
   1   0  13      317.35      229.96     32.42 o 
   2   0  13      124.15      174.46     14.01 o 
   3   0  13       19.75       52.34     17.13 o 
   4   0  13      125.25      171.92      9.13 o 
   5   0  13       46.09       33.39      5.43 o 
   6   0  13        5.73       12.86      4.24 o 
   7   0  13      151.47      176.50      9.36 o 
   8   0  13        2.68        0.84      3.11 o 
   9   0  13       16.67        8.62      6.03 o 
  -9   1  13       30.53       17.03     17.68 o 
  -8   1  13        1.21       -0.58      3.77 o 
  -7   1  13      104.85      120.01     13.01 o 
  -6   1  13       75.86       88.16     13.74 o 
  -5   1  13       11.29        6.76      6.43 o 
  -4   1  13       28.16       40.01      9.68 o 
  -3   1  13      171.12      124.33     33.01 o 
  -2   1  13      272.77      116.21     17.59 o 
  -1   1  13       51.61       56.55      8.31 o 
   0   1  13      775.99      822.55     30.98 o 
   1   1  13       51.33       55.21     15.44 o 
   2   1  13      269.11      189.82     18.90 o 
   3   1  13      168.70      151.53     15.37 o 
   4   1  13       27.10       39.91      5.54 o 
   5   1  13       11.39        9.06      4.46 o 
   6   1  13       76.17       96.78     15.25 o 
   7   1  13      105.64      107.91      7.60 o 
   8   1  13        1.29       -0.39      3.18 o 
  -8   2  13       27.88       20.25      5.69 o 
  -7   2  13       16.58       20.51      4.46 o 
  -6   2  13       63.48       70.98      6.01 o 
  -5   2  13      300.23      345.97     12.23 o 
  -4   2  13      396.80      437.23     14.20 o 
  -3   2  13      263.76      245.83     10.00 o 
  -2   2  13      625.91      722.62     30.23 o 
  -1   2  13      249.49      288.71     10.51 o 
   0   2  13      223.87      287.50     10.35 o 
   1   2  13      247.88      288.09     10.38 o 
   2   2  13      626.04      740.80     27.83 o 
   3   2  13      265.68      257.59     11.93 o 
   4   2  13      392.86      444.31     14.80 o 
   5   2  13      297.81      358.14     12.26 o 
   6   2  13       61.18       65.32     10.44 o 
   7   2  13       16.53       25.65      5.60 o 
   8   2  13       28.52       19.40      5.57 o 
  -8   3  13        2.57       -3.19      3.95 o 
  -7   3  13        1.49       -0.69      3.83 o 
  -6   3  13       71.72       76.22      6.04 o 
  -5   3  13      106.86      107.90      7.11 o 
  -4   3  13      180.42      253.53     10.10 o 
  -3   3  13       40.20       52.98      5.50 o 
  -2   3  13      163.53      179.37      7.22 o 
  -1   3  13      276.61      350.20     11.97 o 
   0   3  13       21.23       27.10      4.53 o 
   1   3  13      276.03      355.01     11.83 o 
   2   3  13      161.81      179.76      8.03 o 
   3   3  13       40.57       48.29      7.61 o 
   4   3  13      178.30      247.42     11.62 o 
   5   3  13      104.38      113.28     13.69 o 
   6   3  13       73.56       85.98      7.35 o 
   7   3  13        1.59        1.96      3.62 o 
   8   3  13        2.83        1.51      3.57 o 
  -8   4  13        2.28        4.63      3.42 o 
  -7   4  13       11.39        6.85      3.72 o 
  -6   4  13       36.76       41.80      5.51 o 
  -5   4  13       66.43       82.26      7.69 o 
  -4   4  13      186.30      226.20      8.98 o 
  -3   4  13       93.88       95.04      6.48 o 
  -2   4  13       19.50       26.87      4.23 o 
  -1   4  13      145.88      144.02      6.81 o 
   0   4  13       33.47       36.69      5.44 o 
   1   4  13      144.76      137.41      8.67 o 
   2   4  13       20.09       21.10      4.51 o 
   3   4  13       95.78       81.12      6.29 o 
   4   4  13      190.26      224.92     20.16 o 
   5   4  13       66.58       83.28      8.33 o 
   6   4  13       37.01       33.96      6.05 o 
   7   4  13       11.62       10.13      4.13 o 
   8   4  13        2.26       -0.36      5.38 o 
  -7   5  13       29.48       19.71      3.85 o 
  -6   5  13        3.14        2.09      3.89 o 
  -5   5  13      123.25      136.08      6.34 o 
  -4   5  13       20.38       27.83      3.92 o 
  -3   5  13       15.21       14.95      3.86 o 
  -2   5  13       43.68       51.05      5.91 o 
  -1   5  13       63.65       86.10      7.15 o 
   0   5  13      142.59      131.29      7.56 o 
   1   5  13       63.49       86.59      7.53 o 
   2   5  13       44.73       57.63      6.46 o 
   3   5  13       15.26       15.81      5.11 o 
   4   5  13       21.64       23.66      4.68 o 
   5   5  13      123.00      131.23      7.61 o 
   6   5  13        3.09        1.54      3.75 o 
   7   5  13       29.96       20.35      3.81 o 
  -6   6  13       24.51       12.55     10.60 o 
  -5   6  13        3.55        0.96      3.65 o 
  -4   6  13       58.47       60.98      5.29 o 
  -3   6  13       75.16       82.90      8.98 o 
  -2   6  13      105.58      124.92      7.57 o 
  -1   6  13       22.42       36.43      4.79 o 
   0   6  13        1.36       -0.86      3.41 o 
   1   6  13       22.37       27.10      5.61 o 
   2   6  13      105.62      135.02      9.01 o 
   3   6  13       76.73       85.51      6.99 o 
   4   6  13       58.98       56.17      6.04 o 
   5   6  13        3.49        0.76      5.76 o 
   6   6  13       24.60       16.33      4.37 o 
   7   6  13       11.81        4.31     10.77 o 
  -6   7  13        1.09        1.08      5.38 o 
  -5   7  13        6.17        7.99      3.70 o 
  -4   7  13       90.52       98.72      5.92 o 
  -3   7  13       19.58       30.92      4.34 o 
  -2   7  13       84.19       83.29      9.13 o 
  -1   7  13        9.15       13.57      4.01 o 
   0   7  13      155.52      159.81      9.42 o 
   1   7  13        8.97        9.39      4.44 o 
   2   7  13       81.40       78.54      7.29 o 
   3   7  13       18.56       24.27      5.34 o 
   4   7  13       89.68       92.03     10.72 o 
   5   7  13        6.27        3.38      4.15 o 
   6   7  13        1.15        7.97      5.81 o 
  -4   8  13       17.77       21.00      3.90 o 
  -3   8  13       19.31       26.14      3.65 o 
  -2   8  13       15.28       14.38      3.78 o 
  -1   8  13       42.89       47.75      5.38 o 
   0   8  13       19.55       27.32      5.29 o 
   1   8  13       43.16       56.50      5.90 o 
   2   8  13       14.78       16.31      4.54 o 
   3   8  13       19.47       20.26      4.43 o 
   4   8  13       17.66       12.77      6.38 o 
   5   8  13       38.64       32.78      7.33 o 
  -2   9  13        7.87       17.77      3.69 o 
  -1   9  13       44.77       36.08      4.65 o 
   0   9  13       46.54       50.71      5.33 o 
   1   9  13       44.94       40.09      4.64 o 
   2   9  13        7.81       10.42      3.54 o 
   3   9  13      131.55      103.02     10.39 o 
   0   0  14       17.48        8.61      9.37 o 
   1   0  14      933.54      393.19     48.54 o 
   2   0  14      342.47      171.49     34.60 o 
   3   0  14      169.49      151.73     16.23 o 
   4   0  14        0.79        0.96      3.83 o 
   6   0  14       13.91       16.23      4.36 o 
   7   0  14        0.32        5.40      3.46 o 
   8   0  14       40.72       26.40      6.13 o 
  -8   1  14        7.87        5.93      3.21 o 
  -7   1  14        0.87       -1.52      3.40 o 
  -6   1  14      209.87      238.63     10.90 o 
  -5   1  14       82.14      112.45     10.89 o 
  -4   1  14      182.41      211.77     10.39 o 
  -3   1  14       30.84       16.70      8.92 o 
  -2   1  14       62.43       59.09      6.34 o 
  -1   1  14      372.63      438.39     15.61 o 
   0   1  14      198.68       66.74     22.97 o 
   1   1  14      369.50      466.08     20.02 o 
   2   1  14       62.96       51.61     15.29 o 
   3   1  14       31.18       30.04     11.00 o 
   4   1  14      181.27      221.77     10.52 o 
   5   1  14       82.91       88.77     14.25 o 
   6   1  14      211.76      253.34     11.07 o 
   7   1  14        0.81        4.48      3.56 o 
   8   1  14        7.94        8.37      3.06 o 
  -8   2  14        9.13        6.96      4.40 o 
  -7   2  14       46.67       40.46      8.09 o 
  -6   2  14       44.80       42.81      5.29 o 
  -5   2  14       64.58       74.54      6.38 o 
  -4   2  14       51.94       59.27      5.90 o 
  -3   2  14      387.61      465.51     24.82 o 
  -2   2  14      293.94      399.48     22.24 o 
  -1   2  14      382.80      426.06     28.48 o 
   0   2  14      473.93      497.27     32.13 o 
   1   2  14      386.25      432.77     27.02 o 
   2   2  14      293.41      416.15     18.50 o 
   3   2  14      381.98      470.44     55.33 o 
   4   2  14       52.00       51.96     11.58 o 
   5   2  14       66.43       80.12     10.58 o 
   6   2  14       45.16       40.28      9.59 o 
   7   2  14       45.83       43.07      9.76 o 
   8   2  14        8.93        9.23      3.64 o 
  -8   3  14       20.30       13.00      5.40 o 
  -7   3  14       37.38       34.55      5.29 o 
  -6   3  14        0.47        0.96      3.16 o 
  -5   3  14       16.52       12.38      4.74 o 
  -4   3  14       71.13       78.31      6.32 o 
  -3   3  14      129.71      160.48      8.64 o 
  -2   3  14      138.18      191.55     10.28 o 
  -1   3  14       90.10      108.04      7.26 o 
   0   3  14       10.49        8.31      3.96 o 
   1   3  14       92.97      107.22      7.15 o 
   2   3  14      139.97      188.67      8.59 o 
   3   3  14      127.30      156.80      9.75 o 
   4   3  14       68.70       68.82      8.44 o 
   5   3  14       17.65       18.99      4.93 o 
   6   3  14        0.50        4.93      4.65 o 
   7   3  14       37.30       40.88      7.29 o 
   8   3  14       20.59       16.38      4.74 o 
  -7   4  14       12.15        6.73      3.43 o 
  -6   4  14       28.54       43.77      8.53 o 
  -5   4  14       36.19       35.31      8.00 o 
  -4   4  14       29.40       32.25      7.18 o 
  -3   4  14       31.08       32.56      5.44 o 
  -2   4  14        6.10       14.26      4.60 o 
  -1   4  14       58.97       59.89      6.46 o 
   0   4  14      128.62      153.31      9.03 o 
   1   4  14       57.37       56.86      6.49 o 
   2   4  14        6.32       17.16      4.35 o 
   3   4  14       31.15       34.50      4.60 o 
   4   4  14       28.57       34.11      6.17 o 
   5   4  14       35.60       42.82      6.32 o 
   6   4  14       28.19       35.23      8.31 o 
   7   4  14       11.95        7.96      3.86 o 
  -7   5  14        9.64        0.49      8.83 o 
  -6   5  14        2.61        5.88      3.34 o 
  -5   5  14        0.69        3.73      3.25 o 
  -4   5  14       34.50       35.17      4.91 o 
  -3   5  14       73.28       68.46      7.88 o 
  -2   5  14       50.51       58.23      5.41 o 
  -1   5  14       10.02        6.45      4.64 o 
   0   5  14       17.11       13.27      5.03 o 
   1   5  14       10.60       10.75      5.00 o 
   2   5  14       49.10       51.13      6.34 o 
   3   5  14       73.06       71.22      5.59 o 
   4   5  14       35.37       36.50      4.76 o 
   5   5  14        0.67        6.10      6.01 o 
   6   5  14        2.61        3.30      3.41 o 
   7   5  14        9.66       20.68     12.28 o 
  -6   6  14        9.53        6.51      4.89 o 
  -5   6  14       40.18       28.77     14.31 o 
  -4   6  14       26.41       32.38      4.97 o 
  -3   6  14       12.16       14.65      3.73 o 
  -2   6  14       25.72       35.96      4.67 o 
  -1   6  14       79.87       85.43      6.24 o 
   0   6  14        0.03        6.74      4.64 o 
   1   6  14       78.45       82.95      7.52 o 
   2   6  14       26.09       27.70      5.76 o 
   3   6  14       12.20       11.54      4.74 o 
   4   6  14       26.90       28.05      5.52 o 
   5   6  14       40.98       35.97      5.84 o 
   6   6  14        9.78       13.43      5.59 o 
  -5   7  14       12.16        1.66      5.45 o 
  -4   7  14       44.80       29.12      5.36 o 
  -3   7  14       59.69       67.98      5.17 o 
  -2   7  14       39.67       40.02      4.59 o 
  -1   7  14       72.76       71.82      6.84 o 
   0   7  14      173.79      172.94      9.35 o 
   1   7  14       73.14       82.49      7.22 o 
   2   7  14       40.30       39.33      5.62 o 
   3   7  14       58.62       67.95      6.26 o 
   4   7  14       44.69       38.74      5.48 o 
   5   7  14       11.97        1.08      6.03 o 
  -4   8  14        8.07        9.91      5.82 o 
  -3   8  14        1.54       -1.09      3.35 o 
  -2   8  14        8.55        9.88      4.58 o 
  -1   8  14       60.37       58.98      7.16 o 
   0   8  14       16.06       18.38      4.81 o 
   1   8  14       60.10       55.38      5.60 o 
   2   8  14        8.78        8.53      3.90 o 
   3   8  14        1.48        3.64      3.51 o 
   4   8  14        7.95        4.95      5.17 o 
  -1   9  14        7.70        6.89      5.17 o 
   0   9  14      147.10      168.47     12.34 o 
   1   9  14        7.83        2.69      5.60 o 
   2   0  15      224.48       77.40     26.67 o 
   4   0  15        6.60       16.93      4.42 o 
   5   0  15       58.25       59.31     12.62 o 
   6   0  15        0.69        3.55      3.71 o 
   7   0  15       19.21       30.16      5.06 o 
  -7   1  15        5.63        5.32      3.28 o 
  -6   1  15       24.26       25.89      5.08 o 
  -5   1  15       23.02       15.67      4.44 o 
  -4   1  15      351.29      391.12     17.59 o 
  -3   1  15      244.81      351.10     14.07 o 
  -2   1  15       70.16       75.86      7.00 o 
   0   1  15      140.45      172.42     68.34 o 
   1   1  15      304.00      196.91     40.21 o 
   2   1  15       73.76       78.15     18.22 o 
   3   1  15      243.96      357.72     25.38 o 
   4   1  15      351.94      388.01     18.62 o 
   5   1  15       23.49       23.06      4.72 o 
   6   1  15       23.89       26.55      5.05 o 
   7   1  15        5.91        7.96      5.21 o 
   8   1  15        3.10       -2.37      4.52 o 
  -7   2  15       19.01       16.48      3.47 o 
  -6   2  15        0.53        5.36      3.78 o 
  -5   2  15       40.80       54.66     10.92 o 
  -4   2  15       34.07       23.86      8.63 o 
  -3   2  15        4.15        2.85      3.72 o 
  -2   2  15       54.09       66.16      6.15 o 
  -1   2  15      107.02      124.13     10.69 o 
   0   2  15      240.32      321.42     17.53 o 
   1   2  15      106.45      129.73     10.16 o 
   2   2  15       53.55       60.87     10.15 o 
   3   2  15        3.76        7.77      7.66 o 
   4   2  15       33.55       31.32      6.66 o 
   5   2  15       41.51       53.16      7.10 o 
   6   2  15        0.45        2.18      4.59 o 
   7   2  15       18.64       10.21      4.12 o 
  -7   3  15       11.51       11.28      4.11 o 
  -6   3  15       82.14       69.70     14.20 o 
  -5   3  15       87.43       82.87      6.12 o 
  -4   3  15       28.41       38.79      6.66 o 
  -3   3  15      139.22      164.83      8.29 o 
  -2   3  15       28.05       24.44      4.70 o 
  -1   3  15      145.79      153.84      8.64 o 
   0   3  15        1.68        6.36      3.89 o 
   1   3  15      148.49      154.31      8.36 o 
   2   3  15       29.44       27.44      4.99 o 
   3   3  15      138.14      172.20      9.87 o 
   4   3  15       27.92       39.65     10.58 o 
   5   3  15       87.71      101.50     14.15 o 
   6   3  15       82.29       91.35     10.38 o 
   7   3  15       11.56       13.68      5.30 o 
  -7   4  15        2.12       -3.22      3.22 o 
  -6   4  15       22.81       17.08      3.88 o 
  -5   4  15       66.22       66.86      8.30 o 
  -4   4  15       43.45       47.38     10.53 o 
  -3   4  15      127.05      134.27      8.61 o 
  -2   4  15        8.06       12.77      4.26 o 
  -1   4  15       49.61       43.98      5.80 o 
   0   4  15       23.20       25.43      5.15 o 
   1   4  15       49.53       40.76      9.04 o 
   2   4  15        8.12        7.70      4.90 o 
   3   4  15      127.19      131.10     14.01 o 
   4   4  15       42.59       42.82      8.71 o 
   5   4  15       66.39       52.39      6.67 o 
   6   4  15       23.00       29.37      4.53 o 
   7   4  15        2.17        2.80     13.78 o 
  -6   5  15       59.03       33.55      5.17 o 
  -5   5  15       40.33       30.47      7.32 o 
  -4   5  15        9.41        5.81      4.19 o 
  -3   5  15       21.61       25.71      4.13 o 
  -2   5  15       78.32       94.47      7.20 o 
  -1   5  15      195.26      180.56      9.99 o 
   0   5  15        2.15       -3.33      4.31 o 
   1   5  15      191.10      161.85     18.44 o 
   2   5  15       79.23       92.77      7.60 o 
   3   5  15       21.45       27.19      3.97 o 
   4   5  15        9.77        3.08      3.70 o 
   5   5  15       39.68       31.08      4.66 o 
   6   5  15       59.00       56.37      6.95 o 
  -5   6  15       33.49       20.94      7.77 o 
  -4   6  15        4.03        0.42      6.53 o 
  -3   6  15        0.21       -3.38      3.38 o 
  -2   6  15        7.05       18.04      4.62 o 
  -1   6  15       25.94       25.28      4.98 o 
   0   6  15       30.29       33.85      5.39 o 
   1   6  15       26.35       30.51      5.41 o 
   2   6  15        6.73       11.37      4.55 o 
   3   6  15        0.15       -3.94      3.98 o 
   4   6  15        3.81        3.14      5.35 o 
   5   6  15       33.90       19.99      6.08 o 
  -4   7  15       35.27       38.04     13.44 o 
  -3   7  15       18.04       30.89      6.06 o 
  -2   7  15       36.17       40.08      5.01 o 
  -1   7  15        1.00        1.06      3.87 o 
   0   7  15       76.05       89.81      7.12 o 
   1   7  15        0.93        4.93      5.17 o 
   2   7  15       36.29       48.69      5.90 o 
   3   7  15       17.99       18.48      4.08 o 
   4   7  15       34.45       31.34      4.97 o 
  -2   8  15        4.55        8.51      4.29 o 
  -1   8  15       23.12       19.26      4.01 o 
   0   8  15        0.14        3.47      3.70 o 
   1   8  15       23.26       20.90      4.14 o 
   2   8  15        4.60        3.99      3.23 o 
   0   0  16        1.16       -2.35      9.04 o 
   2   0  16      107.14      157.96     68.59 o 
   3   0  16      234.54      297.48     15.87 o 
   4   0  16       32.83       51.18      8.65 o 
   5   0  16        1.49        3.75      3.86 o 
   6   0  16       21.57       31.61      8.22 o 
   7   0  16        4.98        2.32      2.89 o 
  -7   1  16        7.66        1.42      3.76 o 
  -6   1  16        6.95        6.56      3.37 o 
  -5   1  16       59.13       49.11      7.18 o 
  -4   1  16       29.92       43.86      5.44 o 
  -3   1  16      136.87      173.49     12.93 o 
  -2   1  16      306.54      310.15     23.69 o 
  -1   1  16       18.00        9.41      8.76 o 
   1   1  16       17.78       14.25      9.76 o 
   3   1  16      136.62      195.84     12.53 o 
   4   1  16       28.74       36.79      6.73 o 
   5   1  16       58.71       55.76      9.08 o 
   6   1  16        7.12        5.29      3.86 o 
   7   1  16        8.12        3.37      4.33 o 
  -7   2  16       17.84       13.19      4.38 o 
  -6   2  16       31.15       17.35      3.90 o 
  -5   2  16       18.27       13.55      4.17 o 
  -4   2  16       18.38       12.31      8.16 o 
  -3   2  16       65.24       64.58      6.75 o 
  -2   2  16      275.05      320.02     15.88 o 
  -1   2  16        2.21        2.87      5.31 o 
   1   2  16        2.51       -0.21      8.11 o 
   2   2  16      274.73      310.01     16.43 o 
   3   2  16       65.54       67.52     11.34 o 
   4   2  16       18.39       21.51      5.75 o 
   5   2  16       18.23       19.83      5.15 o 
   6   2  16       31.78       36.59      5.36 o 
   7   2  16       17.83       20.39      5.31 o 
  -6   3  16       38.48       18.08      8.74 o 
  -5   3  16      101.83      102.06      8.69 o 
  -4   3  16      105.08      100.89      7.39 o 
  -3   3  16       46.80       65.49      6.01 o 
  -2   3  16       49.21       53.05      5.76 o 
  -1   3  16       97.15       96.78      7.05 o 
   0   3  16       58.24       81.22      8.38 o 
   1   3  16       99.66      109.18      8.80 o 
   2   3  16       49.80       56.53      7.88 o 
   3   3  16       46.06       69.31      9.55 o 
   4   3  16      105.68       82.56     17.07 o 
   5   3  16      102.82      118.55     25.39 o 
   6   3  16       39.56       41.04      7.24 o 
  -6   4  16        7.53        7.29      4.53 o 
  -5   4  16       36.05       22.25      6.58 o 
  -4   4  16       18.58       11.14      8.75 o 
  -3   4  16       21.08       25.11      6.40 o 
  -2   4  16      109.96      119.34      8.01 o 
  -1   4  16       75.53       61.79     12.65 o 
   0   4  16       53.72       50.90     11.52 o 
   1   4  16       75.39       73.48      6.29 o 
   2   4  16      108.19      114.30     19.15 o 
   3   4  16       20.95       28.61      5.71 o 
   4   4  16       18.22       25.15      5.53 o 
   5   4  16       35.79       38.51      7.45 o 
   6   4  16        7.17        5.68      3.77 o 
  -5   5  16       13.01       11.17      4.07 o 
  -4   5  16       18.47        0.92      5.28 o 
  -3   5  16        9.55       16.18      7.63 o 
  -2   5  16       49.94       70.54     10.40 o 
  -1   5  16       18.40       19.22      4.59 o 
   0   5  16      221.22      291.46     12.17 o 
   1   5  16       19.22       22.59      5.00 o 
   2   5  16       49.88       66.53      6.37 o 
   3   5  16        9.76        5.14      4.89 o 
   4   5  16       17.81       11.81      6.73 o 
   5   5  16       12.56       17.54      6.09 o 
  -4   6  16       17.91       11.61      4.60 o 
  -3   6  16        1.74        0.20      3.45 o 
  -2   6  16       40.96       43.42      7.94 o 
  -1   6  16        2.70        0.01      3.44 o 
   0   6  16        0.20       -3.63      3.63 o 
   1   6  16        2.54        1.01      3.81 o 
   2   6  16       40.55       41.31      5.16 o 
   3   6  16        1.78       -0.15      3.54 o 
   4   6  16       18.10       13.57      6.68 o 
  -3   7  16       88.81       81.61     14.37 o 
  -2   7  16        4.76        5.61      3.40 o 
  -1   7  16       55.51       55.26     10.90 o 
   0   7  16       19.21       17.98      4.09 o 
   1   7  16       55.57       46.76      5.19 o 
   2   7  16        4.75        3.28      3.36 o 
   3   7  16       88.51       68.92      9.07 o 
   1   0  17      140.42      102.81     34.24 o 
   2   0  17       11.10       11.76      5.68 o 
   3   0  17        5.28        2.21      4.63 o 
   4   0  17       31.65       42.44     11.94 o 
   5   0  17       19.11       16.87      4.52 o 
   6   0  17        0.26        2.37      2.98 o 
  -6   1  17        4.33       -0.63      2.69 o 
  -5   1  17       79.80       71.12     14.05 o 
  -4   1  17       53.42       45.48      7.91 o 
  -3   1  17       57.81       53.17     15.35 o 
  -2   1  17      108.26       -1.31     14.09 o 
  -1   1  17       52.88       51.55     16.12 o 
   0   1  17        2.12        1.98      6.25 o 
   1   1  17       52.44       63.28     17.84 o 
   2   1  17      105.96       31.47     18.91 o 
   3   1  17       57.71       63.15     14.73 o 
   4   1  17       53.54       50.50     13.11 o 
   5   1  17       80.11       88.16     22.00 o 
   6   1  17        4.54        7.09      3.34 o 
  -6   2  17        2.61        1.53      3.48 o 
  -5   2  17        7.85        3.57      3.30 o 
  -4   2  17       42.92       38.52     10.26 o 
  -3   2  17       53.23       67.78      6.42 o 
  -2   2  17      250.42      315.97     16.99 o 
  -1   2  17        2.79        0.36      6.51 o 
   1   2  17        2.84       -5.62      5.66 o 
   2   2  17      250.22      310.59     23.65 o 
   3   2  17       53.18       72.69     17.18 o 
   4   2  17       42.39       50.31     10.28 o 
   5   2  17        7.95        7.50      7.06 o 
   6   2  17        2.44        0.58      4.54 o 
  -6   3  17       42.51       31.06     11.65 o 
  -5   3  17        6.40        1.60      3.92 o 
  -4   3  17       35.88       30.97     10.24 o 
  -3   3  17      104.34       95.00     12.11 o 
  -2   3  17       30.39       36.72      4.87 o 
  -1   3  17       17.48       16.98      7.22 o 
   0   3  17       88.81      108.20     11.30 o 
   1   3  17       17.89       15.20      5.36 o 
   2   3  17       31.27       27.25      8.90 o 
   3   3  17      106.58       94.64     18.21 o 
   4   3  17       35.58       42.52      8.16 o 
   5   3  17        6.52        6.88      5.36 o 
   6   3  17       42.51       51.79      6.62 o 
  -5   4  17        5.69        5.82      3.64 o 
  -4   4  17        9.34        9.19      3.32 o 
  -3   4  17       24.01       16.06      7.15 o 
  -2   4  17       39.50       35.70      6.13 o 
  -1   4  17       17.92       13.55      6.25 o 
   0   4  17       11.64        6.35      4.06 o 
   1   4  17       17.73       11.80      4.53 o 
   2   4  17       38.47       42.44      6.13 o 
   3   4  17       24.32       17.45      5.05 o 
   4   4  17        9.80       11.49      4.99 o 
   5   4  17        5.82        3.45      3.94 o 
  -4   5  17       24.59       15.64      6.22 o 
  -3   5  17       69.35       68.92      6.62 o 
  -2   5  17        0.86       -0.19      2.95 o 
  -1   5  17       11.22        9.10      7.83 o 
   0   5  17       35.57       25.44     11.54 o 
   1   5  17       11.44       11.68      6.03 o 
   2   5  17        0.92        0.72      4.71 o 
   3   5  17       70.81       62.17      9.08 o 
   4   5  17       24.44       25.70     15.84 o 
  -3   6  17        4.66        1.24      3.62 o 
  -2   6  17       50.07       37.96     10.59 o 
  -1   6  17       22.77       23.34      4.22 o 
   0   6  17       36.06       16.90      4.08 o 
   1   6  17       22.70       19.29      5.91 o 
   2   6  17       50.35       37.25      4.31 o 
   3   6  17        4.67        4.09      6.03 o 
  -1   7  17       20.14       23.30      4.72 o 
   0   7  17        1.81       -1.88      3.58 o 
   1   7  17       20.47       16.16     19.82 o 
   0   0  18      148.59      137.06     69.98 o 
   1   0  18        2.01        4.00      4.33 o 
   2   0  18        3.82       -0.26     12.06 o 
   3   0  18        2.90        2.62      4.66 o 
   4   0  18        0.11        5.88      5.21 o 
   5   0  18       46.64       49.85      7.58 o 
  -5   1  18       27.25       20.38      6.16 o 
  -4   1  18       18.81       12.41      4.17 o 
  -3   1  18        1.25        0.94      4.95 o 
  -2   1  18       30.44       35.17      8.75 o 
  -1   1  18       14.80       15.66      5.85 o 
   0   1  18       28.45       19.82      5.73 o 
   1   1  18       15.02       10.00      5.34 o 
   2   1  18       31.10       28.55      9.67 o 
   3   1  18        1.38        1.37     10.93 o 
   4   1  18       18.73       16.41      4.68 o 
   5   1  18       26.41       22.64      4.37 o 
  -5   2  18        2.29        3.83      2.91 o 
  -4   2  18       18.23       10.96      3.58 o 
  -3   2  18       13.04       13.50      3.91 o 
  -2   2  18       13.27       14.79      8.63 o 
  -1   2  18       54.93       61.17     36.02 o 
   0   2  18      182.20      208.95     12.55 o 
   1   2  18       55.00       64.73     25.78 o 
   2   2  18       12.90       12.26      6.57 o 
   3   2  18       13.70       19.68      5.08 o 
   4   2  18       18.09       19.50      4.81 o 
   5   2  18        2.08        3.61      4.58 o 
  -5   3  18        4.81        6.25      4.52 o 
  -4   3  18       28.69       26.19      6.69 o 
  -3   3  18       88.33       55.43     31.19 o 
  -2   3  18       43.53       24.71      8.37 o 
  -1   3  18       86.59       96.22     17.60 o 
   0   3  18       16.33        9.10     23.05 o 
   1   3  18       88.19       80.04      8.23 o 
   2   3  18       43.32       23.84      7.97 o 
   3   3  18       89.89       29.68     13.54 o 
   4   3  18       29.11       32.90     13.26 o 
   5   3  18        4.78       24.77     15.07 o 
  -4   4  18       21.58       13.94      5.77 o 
  -3   4  18       23.97       10.15      4.51 o 
  -2   4  18       81.25       77.18     11.75 o 
  -1   4  18        3.02       -0.50      4.21 o 
   0   4  18        0.01       -3.26      6.40 o 
   1   4  18        2.91       -0.79      6.43 o 
   2   4  18       81.56       94.99     23.16 o 
   3   4  18       23.77       17.57      6.53 o 
  -3   5  18        0.41       -2.59      3.48 o 
  -2   5  18        9.03        2.96      4.38 o 
  -1   5  18       28.06       29.69      9.08 o 
   0   5  18       28.11       16.73      5.92 o 
   1   5  18       28.40       21.60     11.47 o 
   2   5  18        9.29       -1.49      4.16 o 
   3   5  18        0.41       -9.47     13.78 o 
  -1   6  18       38.22       30.85     31.05 o 
   0   6  18       29.24       17.69     11.89 o 
   1   6  18       37.97       -0.43     15.74 o 
   1   0  19        7.22        9.67      4.82 o 
   2   0  19        0.04       -3.22      4.62 o 
   3   0  19       63.74       75.13     16.32 o 
   4   0  19        3.08        3.42      3.61 o 
  -4   1  19       35.03       19.21      6.40 o 
  -3   1  19        9.76        9.15      4.12 o 
  -2   1  19        9.72        5.91      5.36 o 
  -1   1  19       25.55       23.47     12.39 o 
   0   1  19       71.11       13.38     14.56 o 
   1   1  19       25.86       25.69      5.12 o 
   2   1  19       10.20        9.94      5.74 o 
   3   1  19        9.25       11.71      8.26 o 
   4   1  19       35.16       21.09      5.95 o 
  -4   2  19        8.23        6.79     10.02 o 
  -3   2  19       29.78       34.59      6.73 o 
  -2   2  19      107.30       98.33     14.91 o 
  -1   2  19        3.09        3.17      6.03 o 
   0   2  19        3.78        5.91      4.62 o 
   1   2  19        2.99       -0.81      4.79 o 
   2   2  19      106.56      114.55     12.64 o 
   3   2  19       30.36       41.58     10.10 o 
   4   2  19        8.41        9.29      6.35 o 
  -3   3  19        6.50        0.09      4.60 o 
  -2   3  19       86.54       29.51     18.14 o 
  -1   3  19        5.29        4.56     13.14 o 
   0   3  19       16.57       15.27      4.20 o 
   1   3  19        5.38        4.04      9.58 o 
   2   3  19       85.77       27.65     11.75 o 
   3   3  19        6.57        3.63      4.67 o 
  -2   4  19       11.75       15.97      6.09 o 
  -1   4  19       47.47       43.39     12.67 o 
   0   4  19        4.69       -0.26      9.80 o 
   1   4  19       47.20       51.48      9.49 o 
   2   4  19       11.46       -2.80     13.57 o 
   0   5  19        0.19       -4.09     16.15 o 
   0   0  20       62.57       27.84     18.34 o 
   1   0  20       19.49       18.17      5.35 o 
   2   0  20       38.23       32.12      5.69 o 
   3   0  20       32.98       24.28      4.55 o 
  -3   1  20        2.31        3.11      4.56 o 
  -2   1  20        3.58        0.93      3.52 o 
  -1   1  20        7.71       10.60      4.12 o 
   0   1  20       19.10       22.14      7.18 o 
   1   1  20        7.69        2.97      4.01 o 
   2   1  20        3.63        1.40      3.75 o 
   3   1  20        2.27       -1.51      4.09 o 
  -2   2  20        8.56       11.96      5.74 o 
  -1   2  20       16.44        6.96      5.60 o 
   0   2  20        5.70        1.64      3.20 o 
   1   2  20       17.16       21.76      6.41 o 
   2   2  20        8.50        9.48      5.82 o 
  -1   3  20        2.85        0.88      4.97 o 
   0   3  20        0.54        1.98      6.17 o 
   1   3  20        2.74        7.75      4.09 o 
                                                 
